# Supplementary material for: In-Depth Endogenous Phosphopeptidomics of Serum with Zirconium(IV)-Grafted Mesoporous Silica Enrichment
Source: Anal Chem. 2024 May 10;96(21):8254–62. doi: 10.1021/acs.analchem.3c02150 (PMC11140682; doi:10.1021/acs.analchem.3c02150)
Supplement: Supplementary file 4 — ac3c02150_si_004.xlsx [file ac3c02150_si_004.xlsx]

## Sheet: tryptic phosphopeptides
Checked	Confidence	Annotated Sequence	Modifications	Qvality PEP	Qvality q-value	# Protein Groups	# Proteins	# Isoforms	# PSMs	Master Protein Accessions	Positions in Master Proteins	Modifications in Master Proteins	# Missed Cleavages	Theo. MH+ [Da]	Abundance Ratio: (PDAC) / (control)	Abundance Ratio P-Value: (PDAC) / (control)	Abundance Ratio Adj. P-Value: (PDAC) / (control)	Abundance Ratio Variability [%]: (PDAC) / (control)	Abundances (Grouped): control	Abundances (Grouped): PDAC	Abundances (Grouped) CV [%]: control	Abundances (Grouped) CV [%]: PDAC	Abundances (Normalized): F92: Sample, control	Abundances (Normalized): F93: Sample, control	Abundances (Normalized): F94: Sample, control	Abundances (Normalized): F95: Sample, control	Abundances (Normalized): F96: Sample, control	Abundances (Normalized): F87: Sample, PDAC	Abundances (Normalized): F88: Sample, PDAC	Abundances (Normalized): F89: Sample, PDAC	Abundances (Normalized): F90: Sample, PDAC	Abundances (Normalized): F91: Sample, PDAC	Confidence (by Search Engine): Sequest HT	Percolator q-Value (by Search Engine): Sequest HT	Percolator PEP (by Search Engine): Sequest HT	XCorr (by Search Engine): Sequest HT	Top Apex RT [min]	log2Ratio	Change
FALSE	High	[K].LYGSAGPPPTGEEDTAEKDEL.[-]	1xPhospho [T15(100)]	0.0966444	0.00226825	1	1	1	8	P11021	P11021 [634-654]	P11021 1xPhospho [T648(100)]	1	2255.96	0.083	3.57e-09	4.94e-08	51.96	184.7	15.3	28.46	44.36	6.59464e+06	2.75074e+06	5.24159e+06	4.81099e+06	4.82467e+06	176918	545864	288199	613121	398722	High	0.000456	0.004128	3.72	51.22	-3.59074	Down
FALSE	High	[R].SEETKENEGFTVTAEGK.[G]	1xPhospho [S1(100)]	0.00222039	0.000652	1	1	1	2	P01024	P01024 [1321-1337]	P01024 1xPhospho [S1321(100)]	1	1935.82	0.148	1.03e-06	1.41e-05	12.49	175	25	11.55	17.27	102516	107395	93833.2	127774	110321	15211.9	21908.2	15219.9	16230.7	15332.6	High	2.45e-05	1.17e-05	4.17	1.75	-2.75633	Down
FALSE	High	[R].GYGSAILDNYLFIVGGYR.[I]	3xPhospho [S4(100); Y10(100); Y17(100)]	0.186789	0.00494491	1	1	1	3	Q9P2K6	Q9P2K6 [245-262]	Q9P2K6 3xPhospho [S248(100); Y254(100); Y261(100)]	0	2217.91	0.291	0.00250624	0.027419	47.04	154.9	45.1	43.08	34.31	866877	2.3383e+06	1.90645e+06	1.77512e+06	838394	486932	517122	240944	675744	673416	High	0.000613	0.01386	3.2	43.91	-1.78091	Down
FALSE	High	[R].FEQAFYTYDTSSPSILTLTAIR.[H]	1xPhospho [T17(84.8)]	0.175815	0.00494491	1	5	1	2	Q5JPE7	Q5JPE7 [644-665]	Q5JPE7 1xPhospho [T660(84.8)]	0	2604.23	0.339	0.00665603	0.0672947	41.05	151.7	48.3	30.24	46.71	1.4039e+06	1.23331e+06	546030	1.33519e+06	1.14265e+06	577691	475527	233495	158896	392276	High	0.000613	0.0122	4.35	115.62	-1.56064	Down
FALSE	High	[R].GDVFTMPEDEYTVYDDGEEK.[N]	2xPhospho [T12(93.1); Y/T]	0.208679	0.006474	1	1	3	22	P04004	P04004 [65-84]	P04004 2xPhospho [T69(100); T76(92.7)]	0	2498.89	0.41	0.0249778	0.206878	97.34	161.3	38.7	33.42	78.8	6.8678e+06	2.4153e+06	7.03257e+06	6.03113e+06	6.81473e+06	1.63305e+06	1.29557e+06	2.88154e+06	1.31662e+06	6.27693e+06	High	0.000711	0.01739	1.87	95.98	-1.2863	Down
FALSE	High	[R].ATWLSLFSSEESNLGANNYDDYR.[M]	1xDeamidated [N]; 3xPhospho [S5(81.9); S8(99); S9(99.7)]	0.000112	0.000652	1	1	16	110	P04004	P04004 [399-421]	P04004 3xPhospho [S403(81.9); S406(99); S407(99.7)]	0	2893.07	0.413	0.0259905	0.209965	30.84	148.1	51.9	18.1	53.37	3.5244e+06	5.37456e+06	5.25276e+06	5.23225e+06	4.02995e+06	1.81923e+06	1.83571e+06	233322	2.78945e+06	2.1668e+06	High	2.45e-05	1.17e-07	5.59	128.87	-1.27579	Down
FALSE	High	[R].VRESDEETQIK.[V]	1xPhospho [S4(100)]	0.0429553	0.00186399	1	1	1	4	P04114	P04114 [4045-4055]	P04114 1xPhospho [S4048(100)]	1	1413.63	0.441	0.0212526	0.183272	75.04	127.2	72.8	59.73	48.35	136219	202225	123844	84419.4	359372	54639.4	27366.4	97513.1	77888.9	121685	High	9.59e-05	0.001147	3.42	21.13	-1.18115	Down
FALSE	High	[K].ECCEKPLLEKSHCIAEVENDEMPADLPSLAADFVESK.[D]	3xCarbamidomethyl [C2; C3; C13]; 1xDeamidated [N19]; 1xOxidation [M22]; 1xPhospho [S11(100)]	0.0626939	0.00186399	1	2	1	17	P02768-1	P02768-1 [301-337]	P02768-1 1xPhospho [S311(100)]	1	4357.89	0.452	0.0437461	0.311319	59.72	137.2	62.8	32.39	59.72	8.95601e+06	6.69892e+06	8.84678e+06	1.28639e+07	5.59975e+06	6.35411e+06	5.07123e+06	2.25488e+06	794359	4.04908e+06	High	0.000325	0.002062	4.62	97.46	-1.14561	Down
FALSE	High	[R].TNTNVNCPIECFMPLDVQADREDSRE.[-]	2xCarbamidomethyl [C7; C11]; 2xDeamidated [N4; N6]; 1xOxidation [M13]; 1xPhospho [S24(100)]	0.0109439	0.000652	1	14	1	28	P02751	P02751 [2361-2386]	P02751 1xPhospho [S2384(100)]	2	3208.29	0.46	0.0481743	0.336302	105.26	140.3	59.7	32.06	92.1	4.23937e+06	7.06734e+06	7.28324e+06	7.61075e+06	3.53566e+06	3.00806e+06	1.45837e+06	1.24893e+07	6.72695e+06	1.62717e+06	High	2.45e-05	0.000138	6.95	80.6	-1.12029	Down
FALSE	High	[R].SCYSLANQLELNPDFSRPNR.[K]	1xCarbamidomethyl [C2]; 3xPhospho [S1(96.7); S4(92.6); Y/S]	0.255604	0.00849592	1	3	2	3	P35573-1	P35573-1 [171-190]	P35573-1 3xPhospho [S171(96.7); S174(90.6); S186(100)]	0	2621.03	0.482	0.054229	0.369247	47.78	139	61	41.12	34.89	535936	403186	328293	136474	472071	158329	172181	328192	176873	177104	High	0.000849	0.02761	3.8	43.97	-1.05289	Stable
FALSE	High	[R].ATWLSLFSSEESNLGANNYDDYR.[M]	2xDeamidated [N17; N]; 2xPhospho [S5(96.4); S9(83.1)]	5.03e-05	0.000652	1	1	12	39	P04004	P04004 [399-421]	P04004 2xPhospho [S403(96.4); S407(83.1)]	0	2814.09	0.518	0.087925	0.503508	68.74	131.8	68.2	38.32	49.4	1.97002e+06	2.29913e+06	811697	1.34532e+06	1.28178e+06	360933	783483	1.41691e+06	665832	696457	High	2.45e-05	3.38e-08	5.12	119.26	-0.948976	Stable
FALSE	High	[R].AYLLPAPPAPGNASESEEDRSAGSVESPSVSSTHR.[V]	1xDeamidated [N12]; 1xPhospho [S/Y/T]	4.04e-05	0.000652	1	1	3	30	P17936	P17936 [125-159]	NA	1	3633.63	0.555	0.122242	0.601363	59.51	122.5	77.5	33.73	42.86	7.36336e+06	5.12801e+06	6.46411e+06	1.0169e+07	4.37193e+06	4.75822e+06	4.95841e+06	2.45045e+06	1.47653e+06	4.08972e+06	High	2.45e-05	2.41e-08	6.63	65.32	-0.84944	Stable
FALSE	High	[K].ENTVTNDWIPEGEEDDDYLDLEK.[I]	2xDeamidated [N2; N6]; 1xPhospho [T3(96.1)]	0.00129014	0.000652	1	1	3	54	P05546	P05546 [62-84]	P05546 1xPhospho [T64(96.1)]	0	2821.11	0.583	0.151737	0.697691	68.15	126.3	73.7	39.57	67.96	2.04875e+07	1.27741e+07	2.23097e+07	6.86263e+06	1.57798e+07	7.11354e+06	2.40823e+07	1.10379e+07	9.20384e+06	4.5137e+06	High	2.45e-05	5.06e-06	4.45	90.49	-0.778432	Stable
FALSE	High	[K].KVIESEEITEVK.[D]	1xPhospho [S5(100)]	0.00460218	0.000652	1	1	1	6	Q92954-6	Q92954-6 [147-158]	Q92954-6 1xPhospho [S151(100)]	1	1483.73	0.597	0.156399	0.700824	25.28	125	75	16.76	24.47	489846	675325	459555	488233	491862	337802	293730	280629	174236	354111	High	2.45e-05	3.62e-05	3.9	42.23	-0.744197	Stable
FALSE	High	[K].ENTVTNDWIPEGEEDDDYLDLEK.[I]	1xDeamidated [N]; 1xPhospho [T3(87.8)]	0.000649	0.000652	1	1	4	104	P05546	P05546 [62-84]	P05546 1xPhospho [T64(87.8)]	0	2820.13	0.609	0.181669	0.750215	32.7	126.8	73.2	17.12	62.61	2.58792e+07	2.01706e+07	2.70392e+07	1.78022e+07	2.48008e+07	1.62404e+06	1.57533e+07	2.7244e+07	1.367e+07	1.43048e+07	High	2.45e-05	1.76e-06	4.61	93.72	-0.715486	Stable
FALSE	High	[K].SHCIAEVENDEMPADLPSLAADFVESKDVCK.[N]	2xCarbamidomethyl [C3; C30]; 1xPhospho [S26(100)]	1.93e-06	0.000652	1	2	1	17	P02768-1	P02768-1 [311-341]	P02768-1 1xPhospho [S336(100)]	1	3556.53	0.623	0.199026	0.771885	59.86	123.3	76.7	51.23	49.58	1.42454e+06	2.10805e+06	2.32075e+06	3.97773e+06	1.09238e+06	2.05213e+06	1.31231e+06	523915	2.34983e+06	1.14056e+06	High	2.45e-05	2.2e-10	9.44	98.96	-0.682696	Stable
FALSE	High	[R].DMPASEDLQDLQK.[K]	1xPhospho [S5(100)]	0.00271798	0.000652	1	1	1	62	P49908	P49908 [262-274]	P49908 1xPhospho [S266(100)]	0	1569.65	0.632	0.211977	0.790733	23.86	122.4	77.6	11.68	22.76	1.35248e+07	1.08912e+07	1.09948e+07	1.29407e+07	14051649	6.3217e+06	5.19993e+06	9.15534e+06	8.88684e+06	8.20913e+06	High	2.45e-05	1.61e-05	3.35	55.28	-0.662004	Stable
FALSE	High	[KR].STSGGTAALGCLVK.[D]	1xCarbamidomethyl [C11]; 1xPhospho [S3(99.9)]	0.00208302	0.000652	2	3	2	11	P01857; P01860	P01857 [17-30]; P01860 [17-30]	P01857 1xPhospho [S19(99.9)]; P01860 1xPhospho [S19(99.9)]	0	1401.64	0.637	0.201459	0.779257	50.4	137.6	62.4	21.14	39.54	705722	713652	633770	514948	422589	287628	279292	269377	612077	458762	High	2.45e-05	1.07e-05	3.44	58.62	-0.650635	Stable
FALSE	High	[R].GDVFTMPEDEYTVYDDGEEK.[N]	1xPhospho [T5(100)]	0.000293	0.000652	1	1	1	67	P04004	P04004 [65-84]	P04004 1xPhospho [T69(100)]	0	2418.92	0.642	0.224776	0.80371	46.53	124.7	75.3	29.1	43.61	3.08637e+06	1.8506e+06	2.49814e+06	2.5965e+06	1.39319e+06	1.07423e+06	1.6051e+06	1.50808e+06	2.87668e+06	1.18803e+06	High	2.45e-05	5.14e-07	3.83	82.78	-0.639355	Stable
FALSE	High	[R].ATWLSLFSSEESNLGANNYDDYR.[M]	2xDeamidated [N13; N17]; 1xPhospho [S9(95.3)]	0.00289718	0.000652	1	1	2	4	P04004	P04004 [399-421]	P04004 1xPhospho [S407(95.3)]	0	2734.12	0.647	0.173077	0.724945	36.18	123	77	30.61	18.47	99048.7	146185	120634	85400.3	64451.3	78007.6	81684.5	56733.8	55130.8	62042.8	High	2.45e-05	1.78e-05	4.32	130.52	-0.628162	Stable
FALSE	High	[K].NNATVHEQVGGPSLTSDLQAQSK.[G]	2xDeamidated [N1; N2]; 1xPhospho [S22(100)]	6.6e-05	0.000652	1	1	5	77	P04004	P04004 [85-107]	P04004 1xPhospho [S106(100)]	0	2463.1	0.653	0.239468	0.812355	42.96	121	79	21.21	33.95	2.29227e+06	1.4765e+06	2.11691e+06	2.69363e+06	2.52823e+06	1.49594e+06	1.07111e+06	2.35044e+06	1.61789e+06	1.10224e+06	High	2.45e-05	5.12e-08	6.42	52.01	-0.614845	Stable
FALSE	High	[R].ATWLSLFSSEESNLGANNYDDYR.[M]	2xPhospho [S5(85.9); S9(86)]	7.38e-06	0.000652	1	1	9	182	P04004	P04004 [399-421]	P04004 2xPhospho [S403(85.9); S407(86)]	0	2812.12	0.654	0.24194	0.812355	60.75	120.9	79.1	42.54	56.62	2.89955e+06	5.54035e+06	5.19259e+06	1.84542e+06	3.12647e+06	1.62924e+06	2.04584e+06	2.91597e+06	1.3006e+06	4.92212e+06	High	2.45e-05	1.75e-09	5.73	115.26	-0.612637	Stable
FALSE	High	[R].ATWLSLFSSEESNLGANNYDDYR.[M]	1xDeamidated [N]; 2xPhospho [S8(96.1); S9(99.1)]	1.02e-05	0.000652	1	1	19	189	P04004	P04004 [399-421]	P04004 2xPhospho [S406(96.1); S407(99.1)]	0	2813.1	0.678	0.275605	0.847204	76.63	119.2	80.8	42.34	55.54	2.36198e+06	4.17689e+06	3.84914e+06	1.2798e+06	2.38976e+06	1.99014e+06	871945	3.36825e+06	1.06754e+06	1.61932e+06	High	2.45e-05	2.86e-09	5.27	118.1	-0.560643	Stable
FALSE	High	[R].YITKGNLFEPVINALLDNGTR.[Y]	1xDeamidated [N6]; 1xPhospho [T20(100)]	0.170534	0.00494491	1	4	1	3	Q5MIZ7-1	Q5MIZ7-1 [608-628]	Q5MIZ7-1 1xPhospho [T627(100)]	1	2429.21	0.685	0.286552	0.85476	31.6	124.4	75.6	25.44	29.74	6.13872e+06	3.49668e+06	4.36606e+06	3.37962e+06	4.30492e+06	2.36732e+06	2.43047e+06	4.50254e+06	2.61778e+06	2.94847e+06	High	0.000575	0.01148	3.71	112.02	-0.545824	Stable
FALSE	High	[R].ATNSTATPSSTLGTTR.[I]	1xDeamidated [N3]; 1xPhospho [S/T]	0.265071	0.00901279	1	1	1	3	Q9HC84	Q9HC84 [4802-4817]	NA	0	1646.73	0.702	0.301443	0.8646	31.12	122.2	77.8	16.33	29.28	832567	819341	802177	632505	574951	414621	584393	657288	510800	290344	High	0.000909	0.03008	3.43	73.71	-0.510457	Stable
FALSE	High	[R].HTFMGVVSLGSPSGEVSHPR.[K]	1xPhospho [S13(100)]	8.37e-08	0.000652	1	1	4	621	P02765	P02765 [318-337]	P02765 1xPhospho [S330(100)]	0	2160.99	0.702	0.312809	0.870153	25.88	119.6	80.4	7.67	24.4	4.4129e+08	427834851	4.46302e+08	3.75717e+08	4.62044e+08	2.63747e+08	2.96876e+08	2.82307e+08	4.01181e+08	452553041	High	2.45e-05	1.73e-12	7.12	68.92	-0.510457	Stable
FALSE	High	[R].ETTCSKESNEELTESCETK.[K]	2xCarbamidomethyl [C4; C16]; 1xDeamidated [N9]; 1xPhospho [S8(100)]	0.000241	0.000652	1	3	4	123	P01042	P01042 [325-343]	P01042 1xPhospho [S332(100)]	1	2342.89	0.707	0.321391	0.870153	110.68	117.1	82.9	17.91	113.3	1.51342e+06	1.69966e+06	1.17619e+06	1.85906e+06	1.87974e+06	314467	330494	1.20241e+06	4.74398e+06	1.46297e+06	High	2.45e-05	3.78e-07	6.74	25.81	-0.500218	Stable
FALSE	High	[K].SEDSMSVSTLSFGVNRPTISCIFDYGNR.[Y]	1xCarbamidomethyl [C21]; 2xDeamidated [N15; N27]; 2xPhospho [T/S/Y]	0.136578	0.00226825	1	15	1	1	O75923-1	O75923-1 [1124-1151]	NA	0	3301.35	0.709	0.288713	0.85476	32.15	120.9	79.1	14.1	36.38	357789	442956	298303	391002	387745	253735	124361	373248	317527	227872	High	0.000456	0.007509	2.78	48.74	-0.496142	Stable
FALSE	High	[R].TVQMAENFVNDPENEINR.[W]	1xDeamidated [N17]; 1xOxidation [M4]; 1xPhospho [T1(100)]	0.239436	0.00800294	1	4	1	2	A4UGR9	A4UGR9 [3143-3160]	A4UGR9 1xPhospho [T3143(100)]	0	2216.92	0.724	0.347343	0.897256	110.71	126.3	73.7	50.1	102.7	1.42833e+06	2.45676e+06	1.48357e+06	1.15137e+06	507364	1.68854e+06	833194	397341	477003	4.09234e+06	High	0.000791	0.02358	4.14	42.82	-0.465938	Stable
FALSE	High	[K].CDSSPDSAEDVRK.[V]	1xCarbamidomethyl [C1]; 1xPhospho [S7(100)]	0.000462	0.000652	1	1	1	223	P02765	P02765 [132-144]	P02765 1xPhospho [S138(100)]	1	1545.59	0.724	0.347506	0.897256	82.9	127.7	72.3	33.25	69.24	1.25739e+06	1.64285e+06	932875	1.72264e+06	2.32214e+06	350257	930267	675170	2.06443e+06	2.35003e+06	High	2.45e-05	1.03e-06	3.83	17.02	-0.465938	Stable
FALSE	High	[R].EPATLKDSLEQDLNNMNK.[F]	1xPhospho [S8(100)]	0.0467878	0.00186399	1	1	1	3	Q6Q788	Q6Q788 [52-69]	Q6Q788 1xPhospho [S59(100)]	1	2139.96	0.748	0.34851	0.897256	35.01	120.3	79.7	30.29	38.43	590948	523878	611652	242923	604794	512831	390659	391743	176806	599277	High	0.00012	0.001314	3.09	69.5	-0.41889	Stable
FALSE	High	[R].GDVFTMPEDEYTVYDDGEEKNNATVHEQVGGPSLTSDLQAQSK.[G]	2xDeamidated [N21; N22]; 1xPhospho [T5(100)]	0.000275	0.000652	1	1	1	15	P04004	P04004 [65-107]	P04004 1xPhospho [T69(100)]	1	4783.04	0.749	0.389306	0.908773	25.09	108.2	91.8	25	26.96	1.83041e+06	2.36848e+06	3.14704e+06	1.94576e+06	1.85372e+06	1.38848e+06	1.28877e+06	1.67715e+06	2.4502e+06	1.65033e+06	High	2.45e-05	4.65e-07	7.18	85.37	-0.416962	Stable
FALSE	High	[K].ATEDEGSEQKIPEATNR.[R]	1xDeamidated [N16]; 1xPhospho [S7(100)]	0.16905	0.00494491	1	1	1	9	P01008	P01008 [62-78]	P01008 1xPhospho [S68(100)]	1	1955.82	0.759	0.327079	0.871691	67.83	113.7	86.3	9.36	53.26	97065.4	102542	100672	101977	121976	50353.6	34715.8	77381.9	115152	142643	High	0.000575	0.01131	3.7	28.72	-0.397828	Stable
FALSE	High	[R].AYLLPAPPAPGNASESEEDR.[S]	1xDeamidated [N12]; 1xPhospho [S16(100)]	0.000197	0.000652	1	1	3	42	P17936	P17936 [125-144]	P17936 1xPhospho [S140(100)]	0	2164.94	0.765	0.416253	0.917982	60.69	97.6	102.4	57.74	39.56	5.26981e+06	4.97754e+06	4.40389e+06	1.33077e+07	4.82846e+06	7.22246e+06	3.36842e+06	2.50179e+06	5.22433e+06	6.00799e+06	High	2.45e-05	2.77e-07	6.89	68.78	-0.386468	Stable
FALSE	High	[K].FSVVYAKCDSSPDSAEDVR.[K]	1xCarbamidomethyl [C8]; 1xPhospho [S14(100)]	3.97e-06	0.000652	1	1	1	20	P02765	P02765 [125-143]	P02765 1xPhospho [S138(100)]	1	2211.93	0.766	0.417858	0.917982	53.07	115.3	84.7	32.34	50.43	1.34635e+06	813000	1.07741e+06	1.43868e+06	630573	1.70781e+06	969761	539513	622603	791463	High	2.45e-05	6.67e-10	6.28	48.73	-0.384584	Stable
FALSE	High	[R].ETTCSKESNEELTESCETK.[K]	2xCarbamidomethyl [C4; C16]; 1xPhospho [S8(100)]	5.45e-05	0.000652	1	3	4	386	P01042	P01042 [325-343]	P01042 1xPhospho [S332(100)]	1	2341.9	0.766	0.418867	0.917982	67.02	113.2	86.8	14.43	55.49	1.31885e+07	1.27918e+07	9.76053e+06	1.3119e+07	1.48073e+07	5.89278e+06	5.21163e+06	1.00544e+07	1.8348e+07	1.80922e+07	High	2.45e-05	3.81e-08	6.68	24.13	-0.384584	Stable
FALSE	High	[R].YKVDYESQSTDTQNFSSESK.[R]	1xDeamidated [N14]; 2xPhospho [S7(99.4); T12(93.9)]	0.182018	0.00494491	1	2	2	2	P17936	P17936 [186-205]	P17936 2xPhospho [S192(99.4); T197(93.9)]	1	2503.94	0.768	0.32908	0.872389	32.72	113.1	86.9	23.89	27.13	170197	114331	147844	221512	161794	81365.7	109846	139384	173003	124275	High	0.000613	0.01305	2.63	40.5	-0.380822	Stable
FALSE	High	[R].ATWLSLFSSEESNLGANNYDDYR.[M]	3xPhospho [S5(83.1); S8(99.8); S9(99.7)]	7.5e-05	0.000652	1	1	9	218	P04004	P04004 [399-421]	P04004 3xPhospho [S403(83.1); S406(99.8); S407(99.7)]	0	2892.08	0.782	0.446198	0.94119	35.14	112.2	87.8	53.9	20.22	3.82308e+06	3.87239e+06	5.07528e+06	5.12921e+06	1.13953e+07	3.40478e+06	3.9697e+06	4.38953e+06	2.93563e+06	4.95434e+06	High	2.45e-05	6.26e-08	4.75	130.57	-0.354759	Stable
FALSE	High	[K].LPTDSELAPR.[S]	1xPhospho [S5(100)]	0.027549	0.000652	1	1	2	10	P49908	P49908 [289-298]	P49908 1xPhospho [S293(100)]	0	1178.55	0.791	0.394812	0.908773	81.28	111.7	88.3	25.32	68.26	179902	323997	220635	307040	336499	242851	78303.2	136936	537524	433864	High	2.45e-05	0.000578	3.1	45.52	-0.33825	Stable
FALSE	High	[R].ETTCSKESNEELTESCETKK.[L]	2xCarbamidomethyl [C4; C16]; 1xPhospho [S8(100)]	0.00104267	0.000652	1	3	2	42	P01042	P01042 [325-344]	P01042 1xPhospho [S332(100)]	2	2470	0.791	0.41854	0.917982	79.18	91.6	108.4	40.86	66.75	428566	286293	285123	199678	564843	98006.4	68006.9	339126	414405	480103	High	2.45e-05	3.65e-06	4.83	21.87	-0.33825	Stable
FALSE	High	[K].EEVQNLTSVLNELQEEIGAYDYDELQSR.[V]	2xDeamidated [N5; N11]; 1xPhospho [T7(82.4)]	0.000262	0.000652	1	3	2	3	Q99784	Q99784 [183-210]	Q99784 1xPhospho [T189(82.4)]	0	3366.48	0.795	0.400828	0.908773	29.73	105	95	28.04	36.36	275786	274077	275957	343332	489534	189030	249562	324097	448389	217845	High	2.45e-05	4.33e-07	4.57	117.3	-0.330973	Stable
FALSE	High	[K].KQLGAGSIEECAAK.[C]	1xCarbamidomethyl [C11]; 1xPhospho [S7(100)]	0.00557322	0.000652	1	1	1	8	P00747	P00747 [39-52]	P00747 1xPhospho [S45(100)]	1	1541.7	0.797	0.374189	0.907837	79.98	107	93	52.24	66.58	132184	79554.7	165512	143307	311161	71822.7	30435.3	124559	207099	247927	High	2.45e-05	4.88e-05	3.35	32.38	-0.327348	Stable
FALSE	High	[R].GDVFTMPEDEYTVYDDGEEKNNATVHEQVGGPSLTSDLQAQSK.[G]	1xDeamidated [N22]; 1xOxidation [M6]; 2xPhospho [T5(88.4); T12(75.6)]	0.071865	0.00226825	1	1	2	9	P04004	P04004 [65-107]	P04004 2xPhospho [T69(88.4); T76(75.6)]	1	4878.02	0.805	0.485874	0.946296	85.82	120.1	79.9	62.36	57.33	434942	2.94188e+06	837350	1.98821e+06	2.69091e+06	1.32136e+06	647915	1.59982e+06	2.92274e+06	1.05182e+06	High	0.00039	0.002561	4.18	82.28	-0.312939	Stable
FALSE	High	[K].GPSVFPLAPSSK.[S]	1xPhospho [S11(91.3)]	0.00350875	0.000652	1	2	4	18	P01857	P01857 [5-16]	P01857 1xPhospho [S15(91.3)]	0	1266.61	0.83	0.532285	0.967956	58.96	119.2	80.8	43.88	37.71	607512	2.01183e+06	1.91156e+06	1.3577e+06	968132	919792	654669	853216	1.67082e+06	1.33485e+06	High	2.45e-05	2.39e-05	3.83	67.25	-0.268817	Stable
FALSE	High	[K].CDSSPDSAEDVR.[K]	1xCarbamidomethyl [C1]; 1xPhospho [S7(100)]	3.52e-05	0.000652	1	1	1	281	P02765	P02765 [132-143]	P02765 1xPhospho [S138(100)]	0	1417.49	0.833	0.53595	0.970003	68.13	100.8	99.2	28.98	61.06	1.06731e+06	1.45212e+06	1.10488e+06	1.8403e+06	2.04429e+06	562335	1.4288e+06	637674	2.63177e+06	1.70191e+06	High	2.45e-05	1.95e-08	3.56	19.25	-0.263612	Stable
FALSE	High	[R].GDVFTMPEDEYTVYDDGEEKNNATVHEQVGGPSLTSDLQAQSK.[G]	1xDeamidated [N]; 2xPhospho [T5(91.2); T12(83.7)]	0.0376584	0.0013014	1	1	4	50	P04004	P04004 [65-107]	P04004 2xPhospho [T69(91.2); T76(83.7)]	1	4862.02	0.84	0.549668	0.978468	40.33	102.2	97.8	36.77	18.63	5.56854e+06	9.73272e+06	9.84135e+06	4.05386e+06	6.13164e+06	7.02573e+06	4.69367e+06	5.87153e+06	6.60254e+06	4.67802e+06	High	4.87e-05	0.000938	3.75	93.04	-0.251539	Stable
FALSE	High	[K].AEVLDMADNAFDDEYLKCTDR.[M]	1xCarbamidomethyl [C18]; 2xPhospho [Y15(100); T19(100)]	0.185187	0.00494491	1	3	1	2	Q13508	Q13508 [26-46]	Q13508 2xPhospho [Y40(100); T44(100)]	1	2651.01	0.84	0.508978	0.957717	23.58	108.7	91.3	12.58	24.48	453385	506846	498197	367508	427929	281411	380922	415632	367156	549654	High	0.000613	0.01352	3.45	60.08	-0.251539	Stable
FALSE	High	[R].YKVDYESQSTDTQNFSSESK.[R]	1xPhospho [S/Y/T]	0.00129014	0.000652	1	2	2	3	P17936	P17936 [186-205]	NA	1	2422.99	0.854	0.492958	0.946348	41.5	98.2	101.8	27.34	37.06	25026.4	21960.3	30390.2	23931	41306.5	25958.9	28387.1	39486.2	17756.5	15862.4	High	2.45e-05	5.05e-06	3.9	1.73	-0.227692	Stable
FALSE	High	[R].VPEARPNSMVVEHPEFLK.[A]	1xPhospho [S8(100)]	0.0966444	0.00226825	1	1	1	1	P06396	P06396 [44-61]	P06396 1xPhospho [S51(100)]	0	2159.04	0.856	0.48123	0.946296	50.01	107.8	92.2	28.98	33.02	192023	112757	194785	260493	248091	278753	166663	149060	206739	121962	High	0.000456	0.004132	2.95	63.25	-0.224317	Stable
FALSE	High	[R].AYLLPAPPAPGNASESEEDR.[S]	1xPhospho [S16(89.1)]	0.0130334	0.000652	1	1	1	1	P17936	P17936 [125-144]	P17936 1xPhospho [S140(89.1)]	0	2163.96	0.857	0.514768	0.960115	58.97	113.8	86.2	16.56	49.07	291339	359855	257451	307833	235296	220761	449086	125864	208380	404163	High	2.45e-05	0.000181	4.3	66.92	-0.222633	Stable
FALSE	High	[K].GGETAQSADPQWEQLNNK.[N]	1xPhospho [S7(100)]	0.00059	0.000652	1	1	3	24	P05546	P05546 [31-48]	P05546 1xPhospho [S37(100)]	0	2052.87	0.86	0.586255	0.979494	75.14	108.4	91.6	53.68	63.04	3.02244e+06	3.70198e+06	4.31688e+06	2.77234e+06	336208	2.5533e+06	2.38456e+06	6.45668e+06	2.61483e+06	1.41934e+06	High	2.45e-05	1.52e-06	6.12	42.4	-0.217591	Stable
FALSE	High	[R].HTFMGVVSLGSPSGEVSHPR.[K]	2xPhospho [S11(100); S13(100)]	0.000508	0.000652	1	1	2	19	P02765	P02765 [318-337]	P02765 2xPhospho [S328(100); S330(100)]	0	2240.96	0.862	0.578496	0.979494	49.78	110.3	89.7	41.67	26.17	898284	322158	968055	1.32291e+06	810481	730510	719352	498816	1.05172e+06	834409	High	2.45e-05	1.21e-06	6.69	81.14	-0.21424	Stable
FALSE	High	[K].GGETAQSADPQWEQLNNK.[N]	1xDeamidated [N16]; 1xPhospho [S7(100)]	0.00370046	0.000652	1	1	3	18	P05546	P05546 [31-48]	P05546 1xPhospho [S37(100)]	0	2053.85	0.866	0.597046	0.979494	77.19	107.2	92.8	40.02	69.12	777146	1.63583e+06	1.33925e+06	1.4739e+06	563819	1.15981e+06	1.27381e+06	2.41934e+06	284893	684011	High	2.45e-05	2.58e-05	4.82	43.88	-0.207561	Stable
FALSE	High	[R].DMPASEDLQDLQK.[K]	1xOxidation [M2]; 1xPhospho [S5(100)]	0.00176619	0.000652	1	1	1	27	P49908	P49908 [262-274]	P49908 1xPhospho [S266(100)]	0	1585.65	0.869	0.602306	0.979494	74.86	114.9	85.1	16.74	63.21	1.28575e+06	1.48834e+06	1.09621e+06	969717	1.36228e+06	952481	690111	876940	2.63619e+06	2.61222e+06	High	2.45e-05	8.23e-06	2.96	42.07	-0.202572	Stable
FALSE	High	[K].SHCIAEVENDEMPADLPSLAADFVESK.[D]	1xCarbamidomethyl [C3]; 1xOxidation [M12]; 1xPhospho [S18(100)]	0.000249	0.000652	1	2	2	4	P02768-1	P02768-1 [311-337]	P02768-1 1xPhospho [S328(100)]	0	3070.31	0.872	0.60734	0.979494	48.59	106.9	93.1	133.07	30.03	1.56653e+07	1.71165e+06	2.20702e+06	1.42139e+06	2.18878e+06	1.90779e+06	1.94077e+06	2.21921e+06	861093	1.69021e+06	High	2.45e-05	3.98e-07	6.58	99.41	-0.1976	Stable
FALSE	High	[K].EQQDSPGNKDFLQSLK.[G]	1xPhospho [S5(100)]	0.00378004	0.000652	1	2	1	21	P08697-1	P08697-1 [446-461]	P08697-1 1xPhospho [S450(100)]	1	1913.86	0.876	0.615325	0.980537	37.1	107.7	92.3	31.69	33.59	1.09919e+06	2.76096e+06	2.30016e+06	2.25114e+06	1.68781e+06	1.79352e+06	1.22961e+06	1.97194e+06	1.9277e+06	3.07855e+06	High	2.45e-05	2.67e-05	3.81	59.28	-0.190997	Stable
FALSE	High	[K].IVSSAMEPDREYHFGQAVR.[F]	1xPhospho [S4(98.6)]	0.0486997	0.00186399	1	2	1	8	P08603-1	P08603-1 [157-175]	P08603-1 1xPhospho [S160(98.6)]	1	2272.02	0.886	0.634122	0.980537	42.31	106.4	93.6	35.73	24.03	1.95134e+06	1.34603e+06	976296	804154	1.1336e+06	865186	741941	997197	1.2934e+06	1.29192e+06	High	0.000143	0.001398	5.19	57.26	-0.174621	Stable
FALSE	High	[R].GQQVIVSYEDESSLR.[R]	2xPhospho [S7(98.8); S/Y]	0.266139	0.00952296	1	1	2	3	Q9NUJ7	Q9NUJ7 [195-209]	Q9NUJ7 2xPhospho [S201(98.8); S/Y]	0	1869.77	0.887	0.533933	0.967956	51.15	119.3	80.7	30.68	48.9	270833	320706	274789	172259	150305	155995	233259	183274	152790	421530	High	0.00093	0.03026	2.63	41.61	-0.172994	Stable
FALSE	High	[R].IPIEDGSGEVVLSR.[K]	1xPhospho [S7(100)]	0.000128	0.000652	1	1	2	32	P01024	P01024 [291-304]	P01024 1xPhospho [S297(100)]	0	1550.75	0.897	0.65329	0.984481	56.56	114.8	85.2	21.11	47.34	845452	633703	1.13648e+06	964987	1.04872e+06	568181	716674	1.39892e+06	674353	1.58831e+06	High	2.45e-05	1.43e-07	4.71	62.78	-0.15682	Stable
FALSE	High	[K].SHCIAEVENDEMPADLPSLAADFVESKDVCK.[N]	2xCarbamidomethyl [C3; C30]; 1xDeamidated [N9]; 1xPhospho [S26(100)]	6.77e-06	0.000652	1	2	1	11	P02768-1	P02768-1 [311-341]	P02768-1 1xPhospho [S336(100)]	1	3557.52	0.899	0.658112	0.984481	52.04	104	96	46.2	40.56	2.26595e+06	1.06678e+06	776000	912836	1.58353e+06	953808	1.26476e+06	1.93372e+06	697796	984780	High	2.45e-05	1.53e-09	9.55	98.94	-0.153607	Stable
FALSE	High	[R].IYISGMAPRPSLAK.[K]	1xPhospho [S11(100)]	0.000398	0.000652	1	1	1	16	P04004	P04004 [354-367]	P04004 1xPhospho [S364(100)]	0	1583.8	0.912	0.635898	0.980537	30.29	104.6	95.4	103.23	18.4	438918	2.09667e+06	419485	302548	431509	413386	393614	326835	346572	514632	High	2.45e-05	8.25e-07	4.82	58.97	-0.132894	Stable
FALSE	High	[R].FIANSQEPEIR.[L]	1xPhospho [S5(100)]	0.0157603	0.000652	1	2	1	18	Q9BUN1	Q9BUN1 [139-149]	Q9BUN1 1xPhospho [S143(100)]	0	1383.63	0.933	0.658014	0.984481	58.41	96.5	103.5	38.59	45.54	426106	287252	447697	514682	805062	479980	200899	311884	693643	655681	High	2.45e-05	0.000243	2.74	44.63	-0.100051	Stable
FALSE	High	[K].SASDLTWDNLK.[G]	1xPhospho [S1(99)]	0.0511917	0.00186399	1	1	1	1	P02787	P02787 [454-464]	P02787 1xPhospho [S454(99)]	0	1329.57	0.937	0.624177	0.980537	31.93	104	96	19.67	23.79	162096	157517	94792.2	129608	140020	114002	121417	129223	145912	198262	High	0.000213	0.001514	2.92	64.81	-0.093879	Stable
FALSE	High	[K].ELHHLQEQNVSNAFLDK.[G]	1xPhospho [S11(100)]	0.0477348	0.00186399	1	1	1	5	P00450	P00450 [754-770]	P00450 1xPhospho [S764(100)]	0	2101.97	0.941	0.639493	0.980537	59.7	114.8	85.2	40.41	47.87	396113	292625	111939	410385	272859	110342	217098	196283	394941	386114	High	0.00012	0.001358	4.99	52.1	-0.0877334	Stable
FALSE	High	[R].ETTCSKESNEELTESCETKK.[L]	2xCarbamidomethyl [C4; C16]; 1xDeamidated [N9]; 1xPhospho [S8(100)]	0.0181631	0.000652	1	3	1	6	P01042	P01042 [325-344]	P01042 1xPhospho [S332(100)]	2	2470.98	0.948	0.647581	0.982768	59.19	90.8	109.2	48.76	48.74	189016	242218	190835	129492	429496	137998	59299.7	229969	298284	229642	High	2.45e-05	0.000302	3.31	21.86	-0.077041	Stable
FALSE	High	[K].TSESGELHGLTTEEEFVEGIYK.[V]	1xPhospho [S4(97.8)]	2.18e-05	0.000652	1	1	2	45	P02766	P02766 [69-90]	P02766 1xPhospho [S72(97.8)]	0	2535.12	0.964	0.777546	0.995594	28.79	103.9	96.1	21.15	32.88	1.21347e+07	9.05595e+06	7.39293e+06	9.17439e+06	7.50603e+06	8.8471e+06	8.38012e+06	4.42115e+06	8.15512e+06	1.21971e+07	High	2.45e-05	9.29e-09	7.63	94.04	-0.0528949	Stable
FALSE	High	[K].ENTVTNDWIPEGEEDDDYLDLEK.[I]	1xPhospho [T3(99.3)]	0.000402	0.000652	1	1	3	145	P05546	P05546 [62-84]	P05546 1xPhospho [T64(99.3)]	0	2819.15	0.983	0.81053	0.997273	45.34	104.5	95.5	37.97	26.64	3.3215e+07	4.8186e+07	3.59233e+07	1.88664e+07	2.10301e+07	1.85365e+07	2.97658e+07	3.71226e+07	30356767	3.99993e+07	High	2.45e-05	8.34e-07	4.24	94.08	-0.0247367	Stable
FALSE	High	[K].GPSVFPLAPCSR.[S]	1xCarbamidomethyl [C10]; 1xPhospho [S11(100)]	0.0467878	0.00186399	2	3	1	4	P01859; P01860	P01859 [5-16]; P01860 [5-16]	P01859 1xPhospho [S15(100)]; P01860 1xPhospho [S15(100)]	0	1367.62	0.992	0.778412	0.995594	53.83	94.7	105.3	27.32	42.88	919820	535779	475006	611463	601745	848867	288840	419482	669357	912392	High	0.00012	0.001316	3.91	69.55	-0.011588	Stable
FALSE	High	[K].EDIPPADLSDQVPDTESETR.[I]	1xPhospho [S9(100)]	8.38e-06	0.000652	1	1	2	69	P01024	P01024 [960-979]	P01024 1xPhospho [S968(100)]	0	2293.97	0.996	0.834093	0.997273	69.63	100.7	99.3	52.9	30.92	1.00494e+06	2.18024e+06	2.50055e+06	1.13667e+06	3.74533e+06	2.15202e+06	2.17065e+06	1.47699e+06	1.49465e+06	3.03575e+06	High	2.45e-05	2.13e-09	5.43	57.27	-0.00578235	Stable
FALSE	High	[K].SKEQLTPLIK.[K]	1xPhospho [S1(100)]	0.0739828	0.00226825	1	1	2	34	P02652	P02652 [68-77]	P02652 1xPhospho [S68(100)]	1	1236.66	1.001	0.843867	0.997273	40.63	99.9	100.1	34.31	20.53	1.64835e+07	9.05547e+06	1.22874e+07	1.1537e+07	6.25167e+06	1.06462e+07	1.27897e+07	1.15492e+07	7.05815e+06	1.18114e+07	High	0.000411	0.002676	3	48.45	0.00144197	Stable
FALSE	High	[K].AEQCCEETASSISLHGK.[G]	2xCarbamidomethyl [C4; C5]; 1xPhospho [S10(92.5)]	0.000379	0.000652	1	1	2	37	P02748	P02748 [251-267]	P02748 1xPhospho [S260(92.5)]	0	1986.79	1.005	0.813614	0.997273	101.58	115.1	84.9	63.25	79.69	187521	823078	737541	321517	1.23208e+06	323079	146729	544434	1.54594e+06	942923	High	2.45e-05	7.64e-07	4.17	33.24	0.0071955	Stable
FALSE	High	[R].IHWESASLLRSEETKENEGFTVTAEGK.[G]	1xPhospho [S/T]	0.0137408	0.000652	1	1	2	14	P01024	P01024 [1311-1337]	NA	2	3128.46	1.017	0.871579	0.997273	79.67	109.5	90.5	66.92	31.51	1.90043e+06	451965	1.73574e+06	231085	1.93324e+06	1.96535e+06	816379	1433510	1.14916e+06	1.63065e+06	High	2.45e-05	0.000197	4.58	72.07	0.0243197	Stable
FALSE	High	[R].IHWESASLLRSEETK.[E]	1xPhospho [S11(100)]	0.00135346	0.000652	1	1	2	19	P01024	P01024 [1311-1325]	P01024 1xPhospho [S1321(100)]	1	1865.88	1.02	0.877633	0.997273	58.78	101.3	98.7	29.9	45.67	4.76301e+06	7.02856e+06	7.67059e+06	3.92656e+06	8.28759e+06	6.85115e+06	4.68553e+06	7.82422e+06	4.72194e+06	1.29425e+07	High	2.45e-05	5.47e-06	4.67	58.1	0.0285692	Stable
FALSE	High	[K].KVPQVSTPTLVEVSR.[N]	1xPhospho [T9(94.7)]	0.000371	0.000652	1	3	5	81	P02768-1	P02768-1 [438-452]	P02768-1 1xPhospho [T446(94.7)]	1	1719.9	1.022	0.881307	0.997273	25.67	99.4	100.6	31.77	12.43	6.71413e+06	8.22073e+06	7.97125e+06	9.53721e+06	3.51861e+06	8.06044e+06	6.71551e+06	7.79005e+06	9.49304e+06	8.40245e+06	High	2.45e-05	7.41e-07	4.52	60.4	0.0313952	Stable
FALSE	High	[R].GEVQAMLGQSTEELR.[V]	1xOxidation [M6]; 1xPhospho [S10(100)]	0.000484	0.000652	1	1	1	27	P02649	P02649 [138-152]	P02649 1xPhospho [S147(100)]	0	1743.76	1.026	0.872192	0.997273	31.03	99.8	100.2	13.34	23.94	658378	688952	527853	760494	727829	502810	541459	854628	691024	845180	High	2.45e-05	1.12e-06	5.08	47.38	0.0370307	Stable
FALSE	High	[K].SHCIAEVENDEMPADLPSLAADFVESK.[D]	1xCarbamidomethyl [C3]; 1xDeamidated [N9]; 1xPhospho [S18(100)]	9.09e-05	0.000652	1	2	2	12	P02768-1	P02768-1 [311-337]	P02768-1 1xPhospho [S328(100)]	0	3055.29	1.04	0.866662	0.997273	15.25	96.1	103.9	13.69	9.12	523765	574328	731566	634236	551526	577073	544801	620454	682691	655832	High	2.45e-05	8.4e-08	7.96	107.16	0.0565835	Stable
FALSE	High	[R].LLSLGAGEFKSQEHAK.[H]	1xPhospho [S11(100)]	0.000155	0.000652	1	1	1	24	P12259	P12259 [849-864]	P12259 1xPhospho [S859(100)]	1	1794.88	1.04	0.913553	0.997273	54.85	96.9	103.1	29.92	45.64	5.79917e+06	3.04438e+06	3.9528e+06	2.80339e+06	4.25872e+06	4.20743e+06	2.41042e+06	2.79182e+06	6.03384e+06	7.22172e+06	High	2.45e-05	1.92e-07	5.19	52.2	0.0565835	Stable
FALSE	High	[R].LSLTDPLVAER.[A]	1xPhospho [S2(100)]	0.0341833	0.000652	1	2	1	3	P13224	P13224 [190-200]	P13224 1xPhospho [S191(100)]	0	1293.65	1.041	0.847275	0.997273	82.9	91.5	108.5	49.01	57.68	277493	497188	161265	593823	281060	563188	618387	333506	117248	228253	High	2.45e-05	0.000805	2.64	79.21	0.0579701	Stable
FALSE	High	[K].IYHLPDAESDEDEDFKEQTR.[L]	1xPhospho [S9(100)]	0.00100452	0.000652	1	3	1	6	Q15019	Q15019 [210-229]	Q15019 1xPhospho [S218(100)]	1	2517.05	1.042	0.818174	0.997273	33.44	96.2	103.8	27.38	26.1	361656	251113	186047	204900	242843	206050	318683	311060	261785	166638	High	2.45e-05	3.45e-06	4.7	54.3	0.0593553	Stable
FALSE	High	[R].AFQYHSKEQQCVIMAENR.[K]	1xCarbamidomethyl [C11]; 1xPhospho [S6(100)]	5.93e-05	0.000652	1	2	1	34	P00747	P00747 [63-80]	P00747 1xPhospho [S68(100)]	1	2319	1.043	0.854752	0.997273	31.2	91.3	108.7	28.3	23.26	776299	554282	451089	430541	422162	537355	639213	448992	671470	376886	High	2.45e-05	4.36e-08	5.49	44.23	0.0607392	Stable
FALSE	High	[R].GEVQAMLGQSTEELR.[V]	1xPhospho [S10(92.7)]	0.000332	0.000652	1	1	3	68	P02649	P02649 [138-152]	P02649 1xPhospho [S147(92.7)]	0	1727.77	1.05	0.930193	0.997273	33.04	100.3	99.7	41.99	26.07	4.57525e+06	1.07389e+06	4.13787e+06	5.17154e+06	4.94496e+06	4.54731e+06	2.69343e+06	5.45186e+06	3.73371e+06	5.19238e+06	High	2.45e-05	6.23e-07	5.98	62.21	0.0703893	Stable
FALSE	High	[R].GDVFTMPEDEYTVYDDGEEKNNATVHEQVGGPSLTSDLQAQSK.[G]	2xDeamidated [N21; N22]; 2xPhospho [T5(99.1); T12(96.9)]	0.00368083	0.000652	1	1	2	128	P04004	P04004 [65-107]	P04004 2xPhospho [T69(99.1); T76(96.9)]	1	4863.01	1.05	0.930682	0.997273	50.93	97	103	20.97	39.43	1.73561e+07	1.20971e+07	1.25294e+07	1.24036e+07	1.00174e+07	8.3408e+06	8.33632e+06	2.03189e+07	1.31598e+07	1.70208e+07	High	2.45e-05	2.57e-05	5.45	92.63	0.0703893	Stable
FALSE	High	[R].GSVQYLPDLDDKNSQEK.[G]	1xPhospho [S14(100)]	0.00534111	0.000652	1	2	1	46	Q9UGM5-1	Q9UGM5-1 [302-318]	Q9UGM5-1 1xPhospho [S315(100)]	1	2015.9	1.061	0.948935	0.999123	70.43	100.8	99.2	57.57	44.34	9.2583e+06	4.70739e+06	2.60905e+06	4.62872e+06	2.52761e+06	4.55779e+06	4.08292e+06	2.68154e+06	8756478	5.67243e+06	High	2.45e-05	4.56e-05	5.95	55.85	0.0854247	Stable
FALSE	High	[K].NSVLNSSTAEHSSPYSEDPIEDPLQPDVTGIR.[L]	2xDeamidated [N1; N5]; 1xPhospho [S16(97.4)]	0.000474	0.000652	1	1	3	7	P12259	P12259 [817-848]	P12259 1xPhospho [S832(97.4)]	0	3536.56	1.073	0.954202	0.999123	31.38	91.5	108.5	12.12	24.51	802647	607889	656847	606811	708192	778474	497463	790141	517143	861045	High	2.45e-05	1.08e-06	5.99	86.64	0.10165	Stable
FALSE	High	[K].NQQPVLPAGLQVPKTVVSSWNR.[K]	2xDeamidated [N1; N21]; 1xPhospho [T15(75.5)]	0.185187	0.00494491	1	2	1	1	Q01780	Q01780 [137-158]	Q01780 1xPhospho [T151(75.5)]	1	2500.26	1.085	0.967847	0.999123	19.79	98.1	101.9	6.46	22.79	608782	645125	680658	699408	606046	1.02785e+06	889849	657765	624710	669953	High	0.000613	0.01359	2.86	94.66	0.117695	Stable
FALSE	High	[K].IPKPEASFSPR.[R]	1xPhospho [S7(93.8)]	0.119141	0.00226825	1	1	2	4	Q14624-1	Q14624-1 [634-644]	Q14624-1 1xPhospho [S640(93.8)]	0	1308.63	1.095	0.912979	0.997273	44.48	95.2	104.8	16.33	38.33	149403	120987	158511	143667	104582	158023	114549	172770	256914	100601	High	0.000456	0.005888	2.97	41.05	0.130931	Stable
FALSE	High	[K].EGYYGYTGAFR.[C]	1xPhospho [Y/T]	0.211335	0.006474	1	1	1	1	P02787	P02787 [531-541]	NA	0	1363.54	1.107	0.934039	0.997543	29.76	92	108	15.58	25.2	103199	113486	132051	142605	100174	82679.3	145075	133154	114240	168669	High	0.000711	0.01794	1.66	48.74	0.146655	Stable
FALSE	High	[K].YICENQDSISSKLK.[E]	1xCarbamidomethyl [C3]; 1xPhospho [S11(99.9)]	0.000457	0.000652	1	2	2	23	P02768-1	P02768-1 [287-300]	P02768-1 1xPhospho [S297(99.9)]	1	1764.79	1.119	0.953662	0.999123	30.43	94.4	105.6	21.12	20.74	1.15463e+06	1.73657e+06	1.72898e+06	1.39165e+06	1.11123e+06	1.44833e+06	1.17416e+06	1.55732e+06	1.88113e+06	2.00425e+06	High	2.45e-05	1.02e-06	5.03	44.32	0.16221	Stable
FALSE	High	[K].ATEDEGSEQKIPEATNR.[R]	1xPhospho [S7(100)]	0.000367	0.000652	1	1	1	109	P01008	P01008 [62-78]	P01008 1xPhospho [S68(100)]	1	1954.84	1.136	0.926609	0.997273	82.71	93.6	106.4	22.17	60.57	1.01693e+06	1.47003e+06	1.05127e+06	1.27198e+06	1.70242e+06	1.15265e+06	527950	1.44471e+06	2.83035e+06	3.03089e+06	High	2.45e-05	7.24e-07	6.05	26.2	0.183963	Stable
FALSE	High	[R].EFHSHEFHSHEDMLVVDPK.[S]	2xPhospho [S4(100); S9(100)]	0.101289	0.00226825	1	5	1	1	P10451-1	P10451-1 [272-290]	P10451-1 2xPhospho [S275(100); S280(100)]	0	2479.98	1.141	0.999729	0.999729	39.63	93.4	106.6	12.38	42.57	282384	338289	246603	262178	275945	399047	418151	103005	257525	314876	High	0.000456	0.004453	4.9	52.66	0.190299	Stable
FALSE	High	[R].LGPLSAEGTTGLAPAGQTSEESRPR.[L]	1xPhospho [S19(96.3)]	8.48e-05	0.000652	1	5	3	13	P22105	P22105 [3631-3655]	P22105 1xPhospho [S3649(96.3)]	0	2562.22	1.143	0.914498	0.997273	33.26	92.6	107.4	42.81	17.54	2.06077e+06	1.91515e+06	2.69453e+06	4.49819e+06	1.83437e+06	3.25229e+06	2.7601e+06	2.38977e+06	2.33765e+06	2.0974e+06	High	2.45e-05	7.56e-08	6.07	57.42	0.192825	Stable
FALSE	High	[R].YDYCDILECEEECMHCSGENYDGK.[I]	4xCarbamidomethyl [C4; C9; C13; C16]; 1xDeamidated [N20]; 1xPhospho [S17(100)]	0.0098945	0.000652	1	1	1	11	P00747	P00747 [173-196]	P00747 1xPhospho [S189(100)]	0	3157.05	1.153	0.934767	0.997543	20.28	93.2	106.8	12.76	16.55	686241	596521	538188	497214	636440	683234	617701	620722	904589	725480	High	2.45e-05	0.000118	5.43	81.06	0.205393	Stable
FALSE	High	[R].SLGIMR.[R]	1xPhospho [S1(100)]	0.0691271	0.00226825	1	1	1	47	Q13103	Q13103 [182-187]	Q13103 1xPhospho [S182(100)]	0	756.347	1.156	0.894108	0.997273	84.74	88.7	111.3	37.75	70.18	883518	2.32248e+06	1.1574e+06	1.35223e+06	1.46727e+06	726935	150720	1.84901e+06	1.69663e+06	2.70566e+06	High	0.000368	0.002416	1.49	42.33	0.209141	Stable
FALSE	High	[K].LVNEVTEFAK.[T]	1xPhospho [T6(100)]	0.216729	0.006474	1	2	1	1	P02768-1	P02768-1 [66-75]	P02768-1 1xPhospho [T71(100)]	0	1229.58	1.159	0.981873	0.999123	25.73	92.5	107.5	18.55	24.67	184479	228880	160421	242495	169327	196243	244702	162187	309173	214218	High	0.000711	0.01901	2.23	55.81	0.212881	Stable
FALSE	High	[K].QLGAGSIEECAAK.[C]	1xCarbamidomethyl [C10]; 1xPhospho [S6(100)]	0.00215061	0.000652	1	1	1	24	P00747	P00747 [40-52]	P00747 1xPhospho [S45(100)]	0	1413.61	1.173	0.8679	0.997273	67.31	92.6	107.4	36.3	50.12	1.25416e+06	983870	886115	599119	1.62285e+06	1.14135e+06	426194	1.03961e+06	2.07855e+06	1.7505e+06	High	2.45e-05	1.12e-05	3.98	38.05	0.230203	Stable
FALSE	High	[K].LVNEVTEFAKTCVADESAENCDK.[S]	2xCarbamidomethyl [C12; C21]; 1xDeamidated [N]; 1xPhospho [T11(82.6)]	0.0261609	0.000652	1	2	3	4	P02768-1	P02768-1 [66-88]	P02768-1 1xPhospho [T76(82.6)]	1	2710.13	1.178	0.95142	0.999123	26.91	91.8	108.2	11.72	24.47	198933	197781	184816	231408	243051	340402	234251	196636	201021	290531	High	2.45e-05	0.000533	3.98	62.5	0.23634	Stable
FALSE	High	[R].THLAPYSDELR.[Q]	1xPhospho [S7(100)]	0.0190405	0.000652	1	1	1	26	P02647	P02647 [185-195]	P02647 1xPhospho [S191(100)]	0	1381.61	1.185	0.850377	0.997273	42.92	99.7	100.3	39.59	37.26	1.82459e+06	734706	1.56622e+06	1.79883e+06	814421	1.57713e+06	870416	1.9627e+06	1.53587e+06	2.6095e+06	High	2.45e-05	0.000325	2.82	46.03	0.244887	Stable
FALSE	High	[K].YICENQDSISSK.[L]	1xCarbamidomethyl [C3]; 1xPhospho [S10(92.9)]	0.0218115	0.000652	1	2	3	47	P02768-1	P02768-1 [287-298]	P02768-1 1xPhospho [S296(92.9)]	0	1523.61	1.194	0.91377	0.997273	67.35	94	106	45.7	65.81	108552	394602	280859	232302	445395	290108	39843	316918	470960	680094	High	2.45e-05	0.000403	2.71	28.01	0.255803	Stable
FALSE	High	[R].GDVFTMPEDEYTVYDDGEEK.[N]	1xOxidation [M6]; 2xPhospho [T5(100); T12(99.6)]	0.25873	0.00901279	1	1	2	19	P04004	P04004 [65-84]	P04004 2xPhospho [T69(100); T76(99.6)]	0	2514.88	1.196	0.832655	0.997273	76.97	74.5	125.5	44.7	53.26	653665	1.80687e+06	1.5488e+06	2.6677e+06	2.59645e+06	975572	891119	3.1919e+06	3.07653e+06	3.04487e+06	High	0.000869	0.02841	1.98	81.6	0.258217	Stable
FALSE	High	[R].IHWESASLLRSEETKENEGFTVTAEGK.[G]	1xDeamidated [N17]; 1xPhospho [S/T]	0.060278	0.00186399	1	1	3	11	P01024	P01024 [1311-1337]	NA	2	3129.44	1.215	0.85085	0.997273	43.75	93.8	106.2	26.55	36.95	638318	680706	786887	363271	542062	527354	827232	1.15061e+06	722060	464347	High	0.000325	0.001946	5.23	71.77	0.280956	Stable
FALSE	High	[R].GSVQYLPDLDDKNSQEK.[G]	1xDeamidated [N13]; 1xPhospho [S14(100)]	0.0128283	0.000652	1	2	1	24	Q9UGM5-1	Q9UGM5-1 [302-318]	Q9UGM5-1 1xPhospho [S315(100)]	1	2016.88	1.229	0.802901	0.997273	80.57	89.7	110.3	71.46	19.27	1.52339e+06	407571	192342	741472	674050	878416	854979	513023	828622	793554	High	2.45e-05	0.000176	5.42	57.17	0.297485	Stable
FALSE	High	[R].RPCFSALEVDETYVPK.[E]	1xCarbamidomethyl [C3]; 1xPhospho [S5(100)]	0.000879	0.000652	1	3	2	38	P02768-1	P02768-1 [509-524]	P02768-1 1xPhospho [S513(100)]	0	1990.9	1.233	0.778971	0.995594	35.84	89.6	110.4	39.74	7.17	1.41168e+06	3.6593e+06	3.18524e+06	3.87793e+06	1.8263e+06	4.02464e+06	3.42202e+06	4.02286e+06	3.92839e+06	3.60711e+06	High	2.45e-05	2.8e-06	5.67	75.43	0.302173	Stable
FALSE	High	[K].SHCIAEVENDEMPADLPSLAADFVESK.[D]	1xCarbamidomethyl [C3]; 1xPhospho [S18(100)]	1.12e-05	0.000652	1	2	2	15	P02768-1	P02768-1 [311-337]	P02768-1 1xPhospho [S328(100)]	0	3054.31	1.259	0.742436	0.98963	38.82	103.6	96.4	24.91	22.81	3.60691e+06	5.53711e+06	5.02363e+06	5.15993e+06	2.96408e+06	7.37377e+06	4.5648e+06	4.67017e+06	4.54264e+06	5.85936e+06	High	2.45e-05	3.31e-09	7.77	108.26	0.332278	Stable
FALSE	High	[R].DIPTNSPELEETLTHTITK.[L]	1xPhospho [S6(100)]	0.0003	0.000652	1	3	2	36	P01042	P01042 [270-288]	P01042 1xPhospho [S275(100)]	0	2219.05	1.26	0.741095	0.98963	28.41	90.1	109.9	29.89	12.36	3.0307e+07	2.24114e+07	1.29784e+07	1.94204e+07	2.6706e+07	2.73541e+07	2.65999e+07	2.54321e+07	31901389	3.36603e+07	High	2.45e-05	5.34e-07	4.93	82.18	0.333424	Stable
FALSE	High	[R].VTEPISAESGEQVER.[V]	1xPhospho [S9(100)]	0.000484	0.000652	1	3	3	125	O14791	O14791 [306-320]	O14791 1xPhospho [S314(100)]	0	1710.76	1.29	0.701597	0.98963	100.78	108	92	52.62	127.15	5.45816e+06	6.42311e+06	3.22884e+06	3.60209e+06	1.10302e+07	4.55599e+06	2.37232e+06	4.64596e+06	7.07436e+07	3.40749e+07	High	2.45e-05	1.11e-06	4.26	35.47	0.367371	Stable
FALSE	High	[R].KDSGEDPATCAFQR.[D]	1xCarbamidomethyl [C10]; 1xPhospho [S3(100)]	0.00189273	0.000652	1	1	1	16	Q13103	Q13103 [94-107]	Q13103 1xPhospho [S96(100)]	1	1661.66	1.296	0.783631	0.996229	87.98	72	128	66.16	66.99	148614	364350	156297	82892.3	456274	78294.4	277707	192570	633029	451349	High	2.45e-05	9.18e-06	5.03	34.13	0.374066	Stable
FALSE	High	[R].MPCAEDYLSVVLNQLCVLHEK.[T]	2xCarbamidomethyl [C3; C16]; 1xPhospho [S9(100)]	0.000606	0.000652	1	3	1	10	P02768-1	P02768-1 [470-490]	P02768-1 1xPhospho [S478(100)]	0	2598.18	1.299	0.717366	0.98963	49.18	86.4	113.6	39.67	41.63	571563	985934	497540	565191	352561	855843	742455	388071	1235393	589589	High	2.45e-05	1.58e-06	6.83	114.06	0.377401	Stable
FALSE	High	[R].VTTVASHTSDSDVPSGVTEVVVK.[L]	1xPhospho [S11(100)]	1.2e-06	0.000652	1	5	3	59	P10909-1	P10909-1 [386-408]	P10909-1 1xPhospho [S396(100)]	0	2394.14	1.301	0.687499	0.98963	52.71	87.9	112.1	20.69	40.57	5.14774e+06	6.02501e+06	3.6835e+06	5.25208e+06	6.61837e+06	6.69511e+06	4.31481e+06	5.2321e+06	1.11718e+07	1.0356e+07	High	2.45e-05	1.05e-10	8.72	58.31	0.379621	Stable
FALSE	High	[R].HTFMGVVSLGSPSGEVSHPR.[K]	1xOxidation [M4]; 1xPhospho [S13(100)]	2.76e-07	0.000652	1	1	4	369	P02765	P02765 [318-337]	P02765 1xPhospho [S330(100)]	0	2176.98	1.313	0.671216	0.988562	25.11	86.5	113.5	8.62	24.07	5.81389e+07	5.08294e+07	5.22929e+07	5.69087e+07	6.2958e+07	6.48212e+07	7.47373e+07	6.20775e+07	1.06636e+08	9.48329e+07	High	2.45e-05	1.09e-11	7.66	56.03	0.392867	Stable
FALSE	High	[K].SLHTLFGDK.[L]	1xPhospho [T4(100)]	0.0655178	0.00226825	1	2	2	12	P02768-1	P02768-1 [89-97]	P02768-1 1xPhospho [T92(100)]	0	1097.5	1.325	0.724163	0.98963	52.9	79.5	120.5	45.9	24.89	222580	668755	376179	637630	296383	491001	392839	570115	771632	605676	High	0.000347	0.002222	2.65	56.16	0.405992	Stable
FALSE	High	[K].KATEDEGSEQKIPEATNR.[R]	1xPhospho [S8(100)]	0.0576626	0.00186399	1	1	1	19	P01008	P01008 [61-78]	P01008 1xPhospho [S68(100)]	2	2082.93	1.339	0.703402	0.98963	111.76	85.5	114.5	7.36	75.87	134425	143978	146561	134693	160244	116537	16594.6	192810	338149	427117	High	0.000304	0.001814	3.25	24.6	0.421156	Stable
FALSE	High	[K].CDSSPDSAEDVRKVCQDCPLLAPLNDTR.[V]	3xCarbamidomethyl [C1; C15; C18]; 1xDeamidated [N25]; 1xPhospho [S7(87.3)]	0.000734	0.000652	1	1	3	10	P02765	P02765 [132-159]	P02765 1xPhospho [S138(87.3)]	2	3299.4	1.34	0.637933	0.980537	74.77	85.5	114.5	45.81	64.73	1.19407e+06	998743	826094	432717	1.71582e+06	293719	2.50259e+06	760009	1.66525e+06	1.33832e+06	High	2.45e-05	2.12e-06	5.68	79.72	0.422233	Stable
FALSE	High	[K].SQETGDLDVGGLQETDK.[I]	1xPhospho [S1(100)]	3.05e-05	0.000652	1	4	2	33	P23142	P23142 [147-163]	P23142 1xPhospho [S147(100)]	0	1871.79	1.397	0.571007	0.979494	41.32	77.7	122.3	11.2	56.08	840567	665322	830180	722630	676005	1.1746e+06	306141	728357	1.88541e+06	1.1383e+06	High	2.45e-05	1.56e-08	4.4	50.33	0.482332	Stable
FALSE	High	[R].TNTNVNCPIECFMPLDVQADREDSRE.[-]	2xCarbamidomethyl [C7; C11]; 1xPhospho [S24(100)]	0.000151	0.000652	1	14	1	87	P02751	P02751 [2361-2386]	P02751 1xPhospho [S2384(100)]	2	3190.33	1.447	0.517678	0.960653	24.18	78.6	121.4	17.17	18.17	154902785	1.76961e+08	1.49925e+08	1.91749e+08	2.26248e+08	2.7752e+08	239925019	3.11783e+08	1.87632e+08	2.7345e+08	High	2.45e-05	1.84e-07	7.68	91.19	0.533065	Stable
FALSE	High	[K].TCVADESAENCDK.[S]	2xCarbamidomethyl [C2; C11]; 1xPhospho [S7(100)]	0.000109	0.000652	1	2	1	28	P02768-1	P02768-1 [76-88]	P02768-1 1xPhospho [S82(100)]	0	1578.54	1.448	0.556996	0.979385	81.74	102	98	64.33	48.14	51220.4	118767	11943.8	125571	159202	56878.9	114215	77155.4	181827	187126	High	2.45e-05	1.12e-07	3.77	18.74	0.534062	Stable
FALSE	High	[K].NNATVHEQVGGPSLTSDLQAQSK.[G]	1xDeamidated [N]; 1xPhospho [S22(100)]	1.54e-06	0.000652	1	1	8	119	P04004	P04004 [85-107]	P04004 1xPhospho [S106(100)]	0	2462.12	1.459	0.506327	0.95531	31.65	76	124	18.35	23.09	7.12261e+06	5.899e+06	4.77536e+06	5.76388e+06	4.53352e+06	9.40204e+06	6.61218e+06	6.231e+06	1.03757e+07	1.00882e+07	High	2.45e-05	1.55e-10	7.64	53.58	0.54498	Stable
FALSE	High	[K].VIESEEITEVK.[D]	1xPhospho [S4(100)]	0.00639947	0.000652	1	1	1	24	Q92954-6	Q92954-6 [148-158]	Q92954-6 1xPhospho [S151(100)]	0	1355.63	1.47	0.503085	0.951642	80.26	70.3	129.7	89.09	55.9	423627	498319	217908	707663	1.90462e+06	512732	335864	918921	1.03999e+06	1.59473e+06	High	2.45e-05	6.02e-05	2.57	44.05	0.555816	Stable
FALSE	High	[K].FSVVYAKCDSSPDSAEDVRK.[V]	1xCarbamidomethyl [C8]; 1xPhospho [S14(100)]	0.000860776	0.000652	1	1	2	18	P02765	P02765 [125-144]	P02765 1xPhospho [S138(100)]	2	2340.02	1.475	0.551015	0.979136	66.02	87	113	51.14	43.94	450491	236684	388693	173284	674348	308442	349124	870083	730881	504591	High	2.45e-05	2.71e-06	5.57	43.88	0.560715	Stable
FALSE	High	[K].VPQVSTPTLVEVSR.[N]	1xPhospho [T8(100)]	0.00312122	0.000652	1	3	4	20	P02768-1	P02768-1 [439-452]	P02768-1 1xPhospho [T446(100)]	0	1591.81	1.475	0.489612	0.946296	56.05	80.8	119.2	48.95	25.71	1.14716e+06	468404	880118	1.26112e+06	352504	1.29853e+06	1.07084e+06	807625	1.61573e+06	1.47829e+06	High	2.45e-05	1.98e-05	3.82	65.08	0.560715	Stable
FALSE	High	[K].HHSHEQHPHGHHPHAHHPHEHDTHR.[Q]	1xPhospho [S3(100)]	0.00384084	0.000652	1	1	1	54	P04196	P04196 [354-378]	P04196 1xPhospho [S356(100)]	0	3145.32	1.482	0.554051	0.979385	67.16	94.7	105.3	39.47	78.21	278501	97559.4	141202	192246	258128	213813	854413	324764	196185	209329	High	2.45e-05	2.75e-05	5.56	25.31	0.567545	Stable
FALSE	High	[R].TPEVTCVVVDVSHEDPEVQFNWYVDGVEVHNAK.[T]	1xCarbamidomethyl [C6]; 1xPhospho [S12(77)]	0.206923	0.006474	1	1	1	1	P01859	P01859 [135-167]	P01859 1xPhospho [S146(77)]	0	3877.74	1.501	0.501267	0.949468	22.75	79.1	120.9	14.97	19.61	460002	440754	518845	480967	631873	512507	898412	792055	690545	735265	High	0.000711	0.01715	3.95	90.93	0.585924	Stable
FALSE	High	[K].NSVLNSSTAEHSSPYSEDPIEDPLQPDVTGIR.[L]	1xDeamidated [N5]; 1xPhospho [S16(98.9)]	8.3e-05	0.000652	1	1	2	14	P12259	P12259 [817-848]	P12259 1xPhospho [S832(98.9)]	0	3535.57	1.517	0.45072	0.945286	80.98	87.3	112.7	71.63	50.88	508508	1.46795e+06	3.20083e+06	737825	1.45258e+06	1.8764e+06	1.53058e+06	2.20322e+06	1.1299e+06	3.94697e+06	High	2.45e-05	7.29e-08	6.65	86.41	0.601221	Stable
FALSE	High	[R].GYGSAILDNYLFIVGGYR.[I]	2xPhospho [Y10(94.3); Y17(100)]	0.231664	0.00800294	1	1	1	1	Q9P2K6	Q9P2K6 [245-262]	Q9P2K6 2xPhospho [Y254(94.3); Y261(100)]	0	2137.94	1.532	0.445256	0.940554	58.89	77.1	122.9	44.04	46.24	414360	652035	758646	255588	911020	467514	462848	1.03993e+06	1.08906e+06	1.39586e+06	High	0.000791	0.02201	2.76	42.41	0.615416	Stable
FALSE	High	[K].VFSNGADLSGVTEEAPLK.[L]	1xDeamidated [N4]; 1xPhospho [S9(99.1)]	0.000289	0.000652	1	2	3	13	P01009-1	P01009-1 [335-352]	P01009-1 1xPhospho [S343(99.1)]	0	1914.87	1.566	0.466691	0.946296	34.41	76.5	123.5	22.62	24.68	338619	374226	443804	262607	266662	546537	728963	407201	417607	583047	High	2.45e-05	5.04e-07	4.55	76.66	0.647084	Stable
FALSE	High	[R].YDYCDILECEEECMHCSGENYDGK.[I]	4xCarbamidomethyl [C4; C9; C13; C16]; 1xPhospho [S17(100)]	3.79e-05	0.000652	1	1	1	21	P00747	P00747 [173-196]	P00747 1xPhospho [S189(100)]	0	3156.07	1.611	0.372576	0.907837	82.98	58.9	141.1	40.52	55.33	1.0945e+06	524191	385965	594793	731275	604914	325541	1.76282e+06	1.49417e+06	1.42451e+06	High	2.45e-05	2.17e-08	7.83	80.72	0.687956	Stable
FALSE	High	[R].LVGGPMDASVEEEGVR.[R]	1xPhospho [S9(100)]	0.00153792	0.000652	1	1	1	20	P01034	P01034 [35-50]	P01034 1xPhospho [S43(100)]	0	1724.76	1.623	0.41715	0.917982	38.78	80.5	119.5	32	18.32	566526	253321	291561	403681	450101	655355	483951	598903	486960	734259	High	2.45e-05	6.63e-06	4.51	53.78	0.698663	Stable
FALSE	High	[R].ENADSLQASLRPHADELK.[A]	1xPhospho [S5(100)]	0.0173251	0.000652	1	1	2	6	P06727	P06727 [170-187]	P06727 1xPhospho [S174(100)]	0	2073.96	1.666	0.391943	0.908773	48.68	73.7	126.3	32.14	45.61	187383	377179	289170	468992	308078	558194	312136	421999	528270	984761	High	2.45e-05	0.000281	4.87	52.12	0.736388	Stable
FALSE	High	[K].ESNEELTESCETK.[K]	1xCarbamidomethyl [C10]; 1xPhospho [S2(100)]	0.000856	0.000652	1	3	2	64	P01042	P01042 [331-343]	P01042 1xPhospho [S332(100)]	0	1635.61	1.67	0.348006	0.897256	75.52	68	132	40.48	55.45	165614	115233	56533.5	196206	123049	238975	94397.7	90290.5	357969	284048	High	2.45e-05	2.68e-06	3.07	22.59	0.739848	Stable
FALSE	High	[R].LVRPEVDVMCTAFHDNEETFLKK.[Y]	1xCarbamidomethyl [C10]; 1xPhospho [T19(100)]	0.00163066	0.000652	1	2	1	15	P02768-1	P02768-1 [139-161]	P02768-1 1xPhospho [T157(100)]	1	2858.33	1.67	0.329874	0.872916	42.75	80.5	119.5	39.38	15.16	1.33575e+06	2.63417e+06	2.23394e+06	2.1131e+06	854016	3.73804e+06	2.51127e+06	2.96482e+06	3.52863e+06	3.13952e+06	High	2.45e-05	7.27e-06	7.34	79.35	0.739848	Stable
FALSE	High	[R].IYISGMAPRPSLAK.[K]	1xOxidation [M6]; 1xPhospho [S11(100)]	0.0701425	0.00226825	1	1	1	4	P04004	P04004 [354-367]	P04004 1xPhospho [S364(100)]	0	1599.8	1.766	0.321492	0.870153	82.72	55.4	144.6	45.02	46.74	266773	191221	129457	122739	84064	357162	90920.8	337787	399478	194433	High	0.00039	0.002472	3.69	48.04	0.820485	Stable
FALSE	High	[R].TNTNVNCPIECFMPLDVQADREDSRE.[-]	2xCarbamidomethyl [C7; C11]; 1xOxidation [M13]; 1xPhospho [S24(100)]	0.000983	0.000652	1	14	1	130	P02751	P02751 [2361-2386]	P02751 1xPhospho [S2384(100)]	2	3206.32	1.772	0.266853	0.840676	17.19	74.5	125.5	21.2	17.89	4.82595e+07	7.81853e+07	6.66701e+07	8.21201e+07	8.64287e+07	153158373	1.31082e+08	1.39974e+08	91199810	131844597	High	2.45e-05	3.33e-06	7.39	77.98	0.825379	Stable
FALSE	High	[R].LVRPEVDVMCTAFHDNEETFLK.[K]	1xCarbamidomethyl [C10]; 1xPhospho [T19(100)]	0.00139739	0.000652	1	2	2	6	P02768-1	P02768-1 [139-160]	P02768-1 1xPhospho [T157(100)]	0	2730.23	1.806	0.271981	0.845381	46.44	71.3	128.7	25.95	32.99	511511	427580	301514	314216	535915	373897	847108	1.01722e+06	772098	642779	High	2.45e-05	5.72e-06	7.45	85.76	0.852798	Stable
FALSE	High	[R].AFQYHSKEQQCVIMAENR.[K]	1xCarbamidomethyl [C11]; 1xOxidation [M14]; 1xPhospho [S6(100)]	0.007546	0.000652	1	2	1	8	P00747	P00747 [63-80]	P00747 1xPhospho [S68(100)]	1	2335	1.84	0.259078	0.831983	44.8	71	129	36.92	28.9	415410	436565	328907	131107	425876	501175	533440	783725	1.0092e+06	754113	High	2.45e-05	7.81e-05	4.5	38.3	0.879706	Stable
FALSE	High	[R].VQSTELCAGHLAGGTDSCQGDSGGPLVCFEK.[D]	3xCarbamidomethyl [C7; C18; C28]; 1xPhospho [S3(91.2)]	0.0319829	0.000652	1	1	2	3	P00747	P00747 [739-769]	P00747 1xPhospho [S741(91.2)]	0	3317.39	1.843	0.23009	0.805193	50.47	69.7	130.3	57.34	39.05	7.47535e+06	2.92408e+06	2.01039e+06	3.23983e+06	3.03348e+06	3.71817e+06	3.70508e+06	6.14399e+06	9086798	5.66916e+06	High	2.45e-05	0.000729	3.41	74.21	0.882056	Stable
FALSE	High	[R].TNTNVNCPIECFMPLDVQADREDSR.[E]	2xCarbamidomethyl [C7; C11]; 1xDeamidated [N6]; 1xPhospho [S24(100)]	0.000663	0.000652	1	14	1	6	P02751	P02751 [2361-2385]	P02751 1xPhospho [S2384(100)]	1	3062.27	1.873	0.218941	0.795506	29.35	69.6	130.4	17.4	28.39	548611	447074	356433	561579	507664	950624	1.04947e+06	471427	823961	1.0908e+06	High	2.45e-05	1.81e-06	7.05	91.08	0.905351	Stable
FALSE	High	[R].TNTNVNCPIECFMPLDVQADREDSRE.[-]	2xCarbamidomethyl [C7; C11]; 1xDeamidated [N]; 1xPhospho [S24(100)]	0.00124958	0.000652	1	14	2	99	P02751	P02751 [2361-2386]	P02751 1xPhospho [S2384(100)]	2	3191.31	1.917	0.197043	0.767884	52.7	68.6	131.4	36.39	29.66	2.12398e+07	3.87328e+07	2.20315e+07	3.19474e+07	4.95662e+07	7.67718e+07	6.12362e+07	3.90426e+07	5.6956e+07	8.90549e+07	High	2.45e-05	4.83e-06	7.86	93.91	0.93885	Stable
FALSE	High	[R].VMPICLPSKNYAEVGR.[V]	1xCarbamidomethyl [C5]; 1xDeamidated [N10]; 1xPhospho [S8(100)]	0.00511865	0.000652	1	2	1	4	P00739-1	P00739-1 [204-219]	P00739-1 1xPhospho [S211(100)]	1	1914.89	1.927	0.234369	0.812257	29.13	74	126	21.32	22.47	219436	217335	123289	177719	206820	414768	342540	352252	509316	284326	High	2.45e-05	4.27e-05	3.38	71.73	0.946357	Stable
FALSE	High	[R].SSSPELSEMLEYDR.[S]	1xPhospho [S3(97.9)]	0.00302316	0.000652	1	1	1	3	P12259	P12259 [1148-1161]	P12259 1xPhospho [S1150(97.9)]	0	1722.69	1.996	0.166817	0.71637	27.75	65.2	134.8	27.46	21.43	875636	728402	824203	694247	382020	1.50576e+06	945177	1.31623e+06	1.69836e+06	1.64495e+06	High	2.45e-05	1.9e-05	3.08	77.79	0.997112	Stable
FALSE	High	[R].CFESFER.[G]	1xCarbamidomethyl [C1]; 1xPhospho [S4(100)]	0.111693	0.00226825	1	6	1	3	Q92954-6	Q92954-6 [74-80]	Q92954-6 1xPhospho [S77(100)]	0	1054.37	1.997	0.182917	0.753248	40.66	66.7	133.3	24.2	47.39	185685	134765	108392	104293	142803	253456	386372	60345.9	272984	269131	High	0.000456	0.005257	1.61	41.58	0.997834	Stable
FALSE	High	[R].AETVFPDVDYVNSTEAETILDNITQSTQSFNDFTR.[V]	2xDeamidated [N22; N]; 2xPhospho [S13(82.9); T14(81.9)]	3.46e-05	0.000652	1	2	6	18	P00740	P00740 [192-226]	P00740 2xPhospho [S204(82.9); T205(81.9)]	0	4129.74	2.024	0.157279	0.700824	63.08	66.1	133.9	42.79	60.21	348477	263147	264276	622632	606539	705216	503435	1.85353e+06	943825	569461	High	2.45e-05	1.9e-08	5.45	123.55	1.01721	Stable
FALSE	High	[K].VTYTSQEDLVEK.[K]	1xPhospho [S5(99.9)]	0.0265702	0.000652	1	1	1	4	P05156	P05156 [20-31]	P05156 1xPhospho [S24(99.9)]	0	1491.66	2.027	0.188796	0.760909	50.94	65.5	134.5	35.28	37.43	167762	89291.8	181764	109526	222657	317033	344636	118835	432837	368516	High	2.45e-05	0.0005464	2.4	41.25	1.01935	Stable
FALSE	High	[R].VTEPISAESGEQVER.[V]	2xPhospho [S6(100); S9(100)]	0.000922	0.000652	1	3	1	32	O14791	O14791 [306-320]	O14791 2xPhospho [S311(100); S314(100)]	0	1790.72	2.107	0.132024	0.637384	119.57	61.6	138.4	61.51	88.59	905116	849489	292492	748092	1.86039e+06	455835	1906715	346268	4.88366e+06	3.52013e+06	High	2.45e-05	3.01e-06	4.35	37.17	1.07519	Stable
FALSE	High	[K].LVTDLTKVHTECCHGDLLECADDR.[A]	3xCarbamidomethyl [C12; C13; C20]; 1xPhospho [T6(80.5)]	0.0035652	0.000652	1	2	3	5	P02768-1	P02768-1 [258-281]	P02768-1 1xPhospho [T263(80.5)]	1	2937.26	2.138	0.146218	0.685574	63	58.8	141.2	64.06	38.24	255290	226045	184829	693036	265341	851940	309558	613533	395111	651339	High	2.45e-05	2.44e-05	5.11	62.15	1.09626	Stable
FALSE	High	[R].TNTNVNCPIECFMPLDVQADREDSR.[E]	2xCarbamidomethyl [C7; C11]; 1xPhospho [S24(100)]	0.00219688	0.000652	1	14	1	7	P02751	P02751 [2361-2385]	P02751 1xPhospho [S2384(100)]	1	3061.28	2.302	0.109258	0.565979	36.88	63.4	136.6	19.71	30.52	268727	251254	207191	350953	305901	912388	464848	524269	859170	578512	High	2.45e-05	1.15e-05	6.51	90.91	1.20289	Stable
FALSE	High	[K].TCVADESAENCDKSLHTLFGDK.[L]	2xCarbamidomethyl [C2; C11]; 1xPhospho [S14(100)]	0.000101	0.000652	1	2	2	26	P02768-1	P02768-1 [76-97]	P02768-1 1xPhospho [S89(100)]	1	2577.06	2.439	0.0655286	0.421338	57.2	58.4	141.6	38.39	33.06	573436	1.5339e+06	942102	1.57145e+06	954226	2.31549e+06	2.06158e+06	3.19699e+06	4.33194e+06	2.29787e+06	High	2.45e-05	9.86e-08	5.38	57.09	1.28629	Stable
FALSE	High	[R].VVQAPKEEEEDEQEASEEKASEEEK.[A]	1xPhospho [S16(100)]	0.00633178	0.000652	1	1	1	5	Q9UK55	Q9UK55 [41-65]	Q9UK55 1xPhospho [S56(100)]	2	2956.25	2.646	0.0424839	0.303812	46.23	62.3	137.7	24.33	71.49	77615.6	76921.9	51292.6	50140.5	86500.9	152861	169976	91322.2	205406	501079	High	2.45e-05	5.94e-05	5.66	30.87	1.40381	Up
FALSE	High	[R].QGHPENRDMPASEDLQDLQK.[K]	1xDeamidated [N6]; 1xPhospho [S12(100)]	0.0177859	0.000652	1	1	1	9	P49908	P49908 [255-274]	P49908 1xPhospho [S266(100)]	1	2389.01	2.661	0.0574652	0.381195	87.32	56.3	143.7	13.11	64.88	122308	154526	172645	149016	134715	966376	380121	147359	713544	325514	High	2.45e-05	0.000293	4.65	48.24	1.41197	Stable
FALSE	High	[R].TNTNVNCPIECFMPLDVQADREDSRE.[-]	2xCarbamidomethyl [C7; C11]; 1xDeamidated [N]; 1xOxidation [M13]; 1xPhospho [S24(100)]	0.0017016	0.000652	1	14	3	116	P02751	P02751 [2361-2386]	P02751 1xPhospho [S2384(100)]	2	3207.31	2.69	0.0388403	0.290509	54.61	60.1	139.9	143.59	53.61	9.73728e+06	8.37827e+06	7.01877e+06	1.17261e+07	9.16487e+07	4.05998e+07	2.26532e+07	2.25385e+07	6.22102e+07	1.99249e+07	High	2.45e-05	7.75e-06	7.94	76.8	1.42761	Up
FALSE	High	[R].TNTNVNCPIECFMPLDVQADREDSRE.[-]	2xCarbamidomethyl [C7; C11]; 2xDeamidated [N4; N6]; 1xPhospho [S24(100)]	0.0204873	0.000652	1	14	1	26	P02751	P02751 [2361-2386]	P02751 1xPhospho [S2384(100)]	2	3192.3	2.707	0.0375102	0.283453	102.41	51.5	148.5	162.45	118.27	1.11757e+07	420437	1.23919e+06	768780	722805	2.83569e+07	1.12696e+06	3.02523e+07	1.92425e+06	2.21535e+06	High	2.45e-05	0.000364	7.21	94.62	1.43669	Up
FALSE	High	[K].GEQEHSQQKEEEEEMAVVPQGLFR.[G]	1xPhospho [S6(100)]	0.00848202	0.000652	1	1	1	2	P10645	P10645 [295-318]	P10645 1xPhospho [S300(100)]	1	2894.27	3.501	0.00760843	0.076397	48.29	44.8	155.2	35.2	9.97	459098	680863	463742	287323	319159	1.60731e+06	1.58929e+06	1.33707e+06	1.77802e+06	1.58428e+06	High	2.45e-05	9.29e-05	4.32	78.86	1.80777	Up
FALSE	High	[R].ETTCSKESNEELTESCETK.[K]	2xCarbamidomethyl [C4; C16]; 2xPhospho [S8(96.5); T/S]	0.0250989	0.000652	1	3	3	5	P01042	P01042 [325-343]	P01042 2xPhospho [S332(96.5); T/S]	1	2421.87	4.554	0.000802	0.00908035	29.51	36.6	163.4	17.11	22.88	25570.8	23356.2	15847.9	20980	23619	116776	116445	104220	76521.9	70110.8	High	2.45e-05	0.000499	2.92	25.25	2.18713	Up
FALSE	High	[K].EEEEDEQEASEEKASEEEK.[A]	2xPhospho [S10(100); S15(100)]	0.115898	0.00226825	1	1	1	3	Q9UK55	Q9UK55 [47-65]	Q9UK55 2xPhospho [S56(100); S61(100)]	1	2413.83	5.439	0.000156	0.00187804	45.19	31.1	168.9	37.19	34.65	5854.11	8122	13932.3	15756.6	14005.6	75624.2	90068.6	32693.6	75779.8	52683.5	High	0.000456	0.005591	6.11	20.04	2.44334	Up
FALSE	High	[K].EVPPPPAEESEEEDDDGLPK.[K]	1xPhospho [S10(100)]	0.00678488	0.000652	1	2	1	24	Q9H6X2	Q9H6X2 [353-372]	Q9H6X2 1xPhospho [S362(100)]	0	2258.92	6.511	4.74e-05	0.000584	64.76	26.6	173.4	80.01	54.29	123201	147012	201250	173740	603252	1.11295e+06	1.54489e+06	82142.2	1.37523e+06	1.13119e+06	High	2.45e-05	6.58e-05	3.9	46.54	2.70288	Up
FALSE	High	[K].SYFEKSKEQLTPLIK.[K]	1xPhospho [S6(100)]	0.149392	0.00448364	1	1	2	5	P02652	P02652 [63-77]	P02652 1xPhospho [S68(100)]	2	1890.96	6.654	3.49e-05	0.000441	83.9	26.8	173.2	104.25	41.29	581010	396945	2.13814e+06	589342	103738	3.75003e+06	5.54705e+06	4.16985e+06	1.70227e+06	2.64139e+06	High	0.000557	0.0089	3.7	61.83	2.73422	Up
FALSE	High	[R].VVQAPKEEEEDEQEASEEKASEEEK.[A]	2xPhospho [S16(100); S21(100)]	0.0599821	0.00186399	1	1	1	6	Q9UK55	Q9UK55 [41-65]	Q9UK55 2xPhospho [S56(100); S61(100)]	2	3036.21	7.955	5.87e-06	7.76e-05	77.04	18.6	181.4	56.36	52.73	183191	115261	71597.1	103487	287182	1.25104e+06	1.12273e+06	140976	916929	1.51686e+06	High	0.000325	0.001934	7.06	30.18	2.99186	Up
FALSE	High	[R].TNTNVNCPIECFMPLDVQADREDSRE.[-]	2xCarbamidomethyl [C7; C11]; 3xDeamidated [N2; N4; N6]; 1xPhospho [S24(100)]	0.225969	0.00751727	1	14	1	5	P02751	P02751 [2361-2386]	P02751 1xPhospho [S2384(100)]	2	3193.28	100	1e-17	1.40962e-16			200		54.76						2.3683e+06	9.00014e+06	2.58958e+06	5.21584e+06	7.29543e+06	High	0.0007312	0.02073	6.62	96.09
FALSE	High	[R].TNTNVNCPIECFMPLDVQADREDSR.[E]	2xCarbamidomethyl [C7; C11]; 1xDeamidated [N6]; 1xOxidation [M13]; 1xPhospho [S24(100)]	0.0047262	0.000651644	1	14	1	3	P02751	P02751 [2361-2385]	P02751 1xPhospho [S2384(100)]	1	3078.26	100	1e-17	1.40962e-16			200		23.41						485384	301268	307668	365182	286630	High	2.45e-05	3.778e-05	7.09	77.85
FALSE	High	[R].SSAINEEDGSSEEGVVINAGK.[D]	1xPhospho [S]	0.00273248	0.000651644	1	2	1	4	Q9BUN1	Q9BUN1 [97-117]		0	2171.93	100	1e-17	1.40962e-16			200		32.7						135692	75654.6	186597	161269	107657	High	2.45e-05	1.613e-05	3.53	51.53
FALSE	High	[R].LVRPEVDVMCTAFHDNEETFLKK.[Y]	1xCarbamidomethyl [C10]; 1xOxidation [M9]; 1xPhospho [T19(96)]	0.0711715	0.00226825	1	2	1	2	P02768-1	P02768-1 [139-161]	P02768-1 1xPhospho [T157(96)]	1	2874.32	100	1e-17	1.40962e-16			200		39.74						477199	260660	222276	183171	375858	High	0.0003899	0.002518	3.57	66.97
FALSE	High	[R].SSAINEEDGSSEEGVVINAGK.[D]	2xPhospho [S10(100); S11(100)]	0.0380429	0.0013014	1	2	1	2	Q9BUN1	Q9BUN1 [97-117]	Q9BUN1 2xPhospho [S106(100); S107(100)]	0	2251.9	100	1e-17	1.40962e-16			200		44.96						217046	620690	239430	332159	388464	High	4.865e-05	0.0009516	3.48	63.62
FALSE	High	[R].RHPDYSVVLLLR.[L]	1xPhospho [S6(100)]	0.0210293	0.000651644	1	2	1	6	P02768-1	P02768-1 [361-372]	P02768-1 1xPhospho [S366(100)]	1	1547.81	100	1e-17	1.40962e-16			200		12.34						937283	763493	1.00199e+06	799046	992857	High	2.45e-05	0.0003789	4.42	74.04
FALSE	High	[K].SCESNSPFPVHPGTAECCTK.[E]	3xCarbamidomethyl [C2; C17; C18]; 1xPhospho [S1(98.2)]	0.0334914	0.000651644	1	2	1	5	P02774	P02774 [95-114]	P02774 1xPhospho [S95(98.2)]	0	2344.9	100	1e-17	1.40962e-16			200		34.23						212328	190179	212503	408620	284760	High	2.45e-05	0.0007837	3.05	47.03
FALSE	High	[K].MHEGDEGPGHHHKPGLGEGTP.[-]	1xPhospho [T20(100)]	0.0378502	0.0013014	1	1	1	3	P06702	P06702 [94-114]	P06702 1xPhospho [T113(100)]	0	2255.93	100	1e-17	1.40962e-16			200		64.24						380548	9932.51	156712	338635	339730	High	4.865e-05	0.0009451	4.67	26.08
FALSE	High	[R].HPDEAAFFDTASTGK.[T]	1xPhospho [S12(99.3)]	0.142862	0.00396025	1	2	1	1	P02671-1	P02671-1 [513-527]	P02671-1 1xPhospho [S524(99.3)]	0	1673.68	100	1e-17	1.40962e-16			200		19.75						228785	309117	188058	209569	259820	High	0.0005397	0.008149	3.63	50.03
FALSE	High	[R].ATWLSLFSSEESNLGANNYDDYR.[M]	1xDeamidated [N]; 1xPhospho [S/T/Y]	0.000338878	0.000651644	1	1	4	12	P04004	P04004 [399-421]		0	2733.14	100	1e-17	1.40962e-16			200		21.02						128084	193621	176292	236265	191121	High	2.45e-05	6.434e-07	4.39	119.98
FALSE	High	[K].VHTECCHGDLLECADDR.[A]	3xCarbamidomethyl [C5; C6; C13]; 1xPhospho [T3(100)]	0.000311186	0.000651644	1	2	1	6	P02768-1	P02768-1 [265-281]	P02768-1 1xPhospho [T267(100)]	0	2166.8	100	1e-17	1.40962e-16			200		40.25						110660	112448	123470	252992	143235	High	2.45e-05	5.625e-07	5.23	38.85
FALSE	High	[R].AFQYHSKEQQCVIMAENR.[K]	1xCarbamidomethyl [C11]; 1xDeamidated [N17]; 1xPhospho [S6(100)]	0.0124934	0.000651644	1	2	1	12	P00747	P00747 [63-80]	P00747 1xPhospho [S68(100)]	1	2319.99	0.01	1e-17	1.40962e-16		200		33.87		349938	172421	164481	235622	196205						High	2.45e-05	0.000169	4.65	44.65
FALSE	High	[K].YYNAACLSIDSIVLEAVANSNNIPGIR.[A]	1xCarbamidomethyl [C6]; 1xDeamidated [N3]; 1xPhospho [S20(100)]	0.0750628	0.00226825	1	1	1	1	Q4G0P3-1	Q4G0P3-1 [2059-2085]	Q4G0P3-1 1xPhospho [S2078(100)]	0	3018.43	0.01	1e-17	1.40962e-16		200		36.62		878883	641465	900749	847865	283261						High	0.0004109	0.002754	4.34	90.18
FALSE	High	[K].ECCEKPLLEKSHCIAEVENDEMPADLPSLAADFVESK.[D]	3xCarbamidomethyl [C2; C3; C13]; 1xOxidation [M22]; 1xPhospho [S11(100)]	0.00923455	0.000651644	1	2	1	8	P02768-1	P02768-1 [301-337]	P02768-1 1xPhospho [S311(100)]	1	4356.91	0.01	1e-17	1.40962e-16		200		60.47		4.68215e+06	2.22125e+06	3.65936e+06	8.43571e+06	2.2132e+06						High	2.45e-05	0.0001059	3.49	97.29
FALSE	High	[R].NNYLFGLISDESISEQFYDR.[S]	1xDeamidated [N1]; 3xPhospho [S9(100); S12(100); S14(100)]	0.0338357	0.000651644	1	1	1	2	Q13103	Q13103 [162-181]	Q13103 3xPhospho [S170(100); S173(100); S175(100)]	0	2651	0.01	1e-17	1.40962e-16		200		8.01		205852	204040	238061	205514	235852						High	2.45e-05	0.000797	5.06	128.43
FALSE	High	[R].MPCAEDYLSVVLNQLCVLHEK.[T]	2xCarbamidomethyl [C3; C16]; 1xDeamidated [N13]; 1xPhospho [S9(100)]	0.0144094	0.000651644	1	3	1	2	P02768-1	P02768-1 [470-490]	P02768-1 1xPhospho [S478(100)]	0	2599.16	0.01	1e-17	1.40962e-16		200		29.37		799389	700952	601224	395849	433161						High	2.45e-05	0.000212	6.16	114.02

## Sheet: only in control
Confidence	Annotated Sequence	Modifications	Qvality PEP	Qvality q-value	# Protein Groups	# Proteins	# Isoforms	# PSMs	Master Protein Accessions	Positions in Master Proteins	Modifications in Master Proteins	# Missed Cleavages	Theo. MH+ [Da]	Confidence (by Search Engine): Sequest HT	Percolator q-Value (by Search Engine): Sequest HT	Percolator PEP (by Search Engine): Sequest HT	XCorr (by Search Engine): Sequest HT	Top Apex RT [min]
High	[R].AFQYHSKEQQCVIMAENR.[K]	1xCarbamidomethyl [C11]; 1xDeamidated [N17]; 1xPhospho [S6(100)]	0.0124934	0.000651644	1	2	1	12	P00747	P00747 [63-80]	P00747 1xPhospho [S68(100)]	1	2319.99	High	2.45e-05	0.000169	4.65	44.65
High	[K].YYNAACLSIDSIVLEAVANSNNIPGIR.[A]	1xCarbamidomethyl [C6]; 1xDeamidated [N3]; 1xPhospho [S20(100)]	0.0750628	0.00226825	1	1	1	1	Q4G0P3-1	Q4G0P3-1 [2059-2085]	Q4G0P3-1 1xPhospho [S2078(100)]	0	3018.43	High	0.0004109	0.002754	4.34	90.18
High	[K].ECCEKPLLEKSHCIAEVENDEMPADLPSLAADFVESK.[D]	3xCarbamidomethyl [C2; C3; C13]; 1xOxidation [M22]; 1xPhospho [S11(100)]	0.00923455	0.000651644	1	2	1	8	P02768-1	P02768-1 [301-337]	P02768-1 1xPhospho [S311(100)]	1	4356.91	High	2.45e-05	0.0001059	3.49	97.29
High	[R].NNYLFGLISDESISEQFYDR.[S]	1xDeamidated [N1]; 3xPhospho [S9(100); S12(100); S14(100)]	0.0338357	0.000651644	1	1	1	2	Q13103	Q13103 [162-181]	Q13103 3xPhospho [S170(100); S173(100); S175(100)]	0	2651	High	2.45e-05	0.000797	5.06	128.43
High	[R].MPCAEDYLSVVLNQLCVLHEK.[T]	2xCarbamidomethyl [C3; C16]; 1xDeamidated [N13]; 1xPhospho [S9(100)]	0.0144094	0.000651644	1	3	1	2	P02768-1	P02768-1 [470-490]	P02768-1 1xPhospho [S478(100)]	0	2599.16	High	2.45e-05	0.000212	6.16	114.02

## Sheet: only in PDAC
Confidence	Annotated Sequence	Modifications	Qvality PEP	Qvality q-value	# Protein Groups	# Proteins	# Isoforms	# PSMs	Master Protein Accessions	Positions in Master Proteins	Modifications in Master Proteins	# Missed Cleavages	Theo. MH+ [Da]	Confidence (by Search Engine): Sequest HT	Percolator q-Value (by Search Engine): Sequest HT	Percolator PEP (by Search Engine): Sequest HT	XCorr (by Search Engine): Sequest HT	Top Apex RT [min]
High	[R].TNTNVNCPIECFMPLDVQADREDSRE.[-]	2xCarbamidomethyl [C7; C11]; 3xDeamidated [N2; N4; N6]; 1xPhospho [S24(100)]	0.225969	0.00751727	1	14	1	5	P02751	P02751 [2361-2386]	P02751 1xPhospho [S2384(100)]	2	3193.28	High	0.0007312	0.02073	6.62	96.09
High	[R].TNTNVNCPIECFMPLDVQADREDSR.[E]	2xCarbamidomethyl [C7; C11]; 1xDeamidated [N6]; 1xOxidation [M13]; 1xPhospho [S24(100)]	0.0047262	0.000651644	1	14	1	3	P02751	P02751 [2361-2385]	P02751 1xPhospho [S2384(100)]	1	3078.26	High	2.45e-05	3.778e-05	7.09	77.85
High	[R].SSAINEEDGSSEEGVVINAGK.[D]	1xPhospho [S]	0.00273248	0.000651644	1	2	1	4	Q9BUN1	Q9BUN1 [97-117]		0	2171.93	High	2.45e-05	1.613e-05	3.53	51.53
High	[R].LVRPEVDVMCTAFHDNEETFLKK.[Y]	1xCarbamidomethyl [C10]; 1xOxidation [M9]; 1xPhospho [T19(96)]	0.0711715	0.00226825	1	2	1	2	P02768-1	P02768-1 [139-161]	P02768-1 1xPhospho [T157(96)]	1	2874.32	High	0.0003899	0.002518	3.57	66.97
High	[R].SSAINEEDGSSEEGVVINAGK.[D]	2xPhospho [S10(100); S11(100)]	0.0380429	0.0013014	1	2	1	2	Q9BUN1	Q9BUN1 [97-117]	Q9BUN1 2xPhospho [S106(100); S107(100)]	0	2251.9	High	4.865e-05	0.0009516	3.48	63.62
High	[R].RHPDYSVVLLLR.[L]	1xPhospho [S6(100)]	0.0210293	0.000651644	1	2	1	6	P02768-1	P02768-1 [361-372]	P02768-1 1xPhospho [S366(100)]	1	1547.81	High	2.45e-05	0.0003789	4.42	74.04
High	[K].SCESNSPFPVHPGTAECCTK.[E]	3xCarbamidomethyl [C2; C17; C18]; 1xPhospho [S1(98.2)]	0.0334914	0.000651644	1	2	1	5	P02774	P02774 [95-114]	P02774 1xPhospho [S95(98.2)]	0	2344.9	High	2.45e-05	0.0007837	3.05	47.03
High	[K].MHEGDEGPGHHHKPGLGEGTP.[-]	1xPhospho [T20(100)]	0.0378502	0.0013014	1	1	1	3	P06702	P06702 [94-114]	P06702 1xPhospho [T113(100)]	0	2255.93	High	4.865e-05	0.0009451	4.67	26.08
High	[R].HPDEAAFFDTASTGK.[T]	1xPhospho [S12(99.3)]	0.142862	0.00396025	1	2	1	1	P02671-1	P02671-1 [513-527]	P02671-1 1xPhospho [S524(99.3)]	0	1673.68	High	0.0005397	0.008149	3.63	50.03
High	[R].ATWLSLFSSEESNLGANNYDDYR.[M]	1xDeamidated [N]; 1xPhospho [S/T/Y]	0.000338878	0.000651644	1	1	4	12	P04004	P04004 [399-421]		0	2733.14	High	2.45e-05	6.434e-07	4.39	119.98
High	[K].VHTECCHGDLLECADDR.[A]	3xCarbamidomethyl [C5; C6; C13]; 1xPhospho [T3(100)]	0.000311186	0.000651644	1	2	1	6	P02768-1	P02768-1 [265-281]	P02768-1 1xPhospho [T267(100)]	0	2166.8	High	2.45e-05	5.625e-07	5.23	38.85

## Sheet: shared by both
Confidence	Annotated Sequence	Modifications	Qvality PEP	Qvality q-value	# Protein Groups	# Proteins	# Isoforms	# PSMs	Master Protein Accessions	Positions in Master Proteins	Modifications in Master Proteins	# Missed Cleavages	Theo. MH+ [Da]	Abundances (Normalized): F92: Sample, control	Abundances (Normalized): F93: Sample, control	Abundances (Normalized): F94: Sample, control	Abundances (Normalized): F95: Sample, control	Abundances (Normalized): F96: Sample, control	Abundances (Normalized): F87: Sample, PDAC	Abundances (Normalized): F88: Sample, PDAC	Abundances (Normalized): F89: Sample, PDAC	Abundances (Normalized): F90: Sample, PDAC	Abundances (Normalized): F91: Sample, PDAC	Confidence (by Search Engine): Sequest HT	Percolator q-Value (by Search Engine): Sequest HT	Percolator PEP (by Search Engine): Sequest HT	XCorr (by Search Engine): Sequest HT	Top Apex RT [min]	log2Ratio	Change
High	[K].LYGSAGPPPTGEEDTAEKDEL.[-]	1xPhospho [T15(100)]	0.0966444	0.00226825	1	1	1	8	P11021	P11021 [634-654]	P11021 1xPhospho [T648(100)]	1	2255.96	6.59464e+06	2.75074e+06	5.24159e+06	4.81099e+06	4.82467e+06	176918	545864	288199	613121	398722	High	0.000456	0.004128	3.72	51.22	-3.59074	Down
High	[R].SEETKENEGFTVTAEGK.[G]	1xPhospho [S1(100)]	0.00222039	0.000652	1	1	1	2	P01024	P01024 [1321-1337]	P01024 1xPhospho [S1321(100)]	1	1935.82	102516	107395	93833.2	127774	110321	15211.9	21908.2	15219.9	16230.7	15332.6	High	2.45e-05	1.17e-05	4.17	1.75	-2.75633	Down
High	[R].GYGSAILDNYLFIVGGYR.[I]	3xPhospho [S4(100); Y10(100); Y17(100)]	0.186789	0.00494491	1	1	1	3	Q9P2K6	Q9P2K6 [245-262]	Q9P2K6 3xPhospho [S248(100); Y254(100); Y261(100)]	0	2217.91	866877	2.3383e+06	1.90645e+06	1.77512e+06	838394	486932	517122	240944	675744	673416	High	0.000613	0.01386	3.2	43.91	-1.78091	Down
High	[R].FEQAFYTYDTSSPSILTLTAIR.[H]	1xPhospho [T17(84.8)]	0.175815	0.00494491	1	5	1	2	Q5JPE7	Q5JPE7 [644-665]	Q5JPE7 1xPhospho [T660(84.8)]	0	2604.23	1.4039e+06	1.23331e+06	546030	1.33519e+06	1.14265e+06	577691	475527	233495	158896	392276	High	0.000613	0.0122	4.35	115.62	-1.56064	Down
High	[R].GDVFTMPEDEYTVYDDGEEK.[N]	2xPhospho [T12(93.1); Y/T]	0.208679	0.006474	1	1	3	22	P04004	P04004 [65-84]	P04004 2xPhospho [T69(100); T76(92.7)]	0	2498.89	6.8678e+06	2.4153e+06	7.03257e+06	6.03113e+06	6.81473e+06	1.63305e+06	1.29557e+06	2.88154e+06	1.31662e+06	6.27693e+06	High	0.000711	0.01739	1.87	95.98	-1.2863	Down
High	[R].ATWLSLFSSEESNLGANNYDDYR.[M]	1xDeamidated [N]; 3xPhospho [S5(81.9); S8(99); S9(99.7)]	0.000112	0.000652	1	1	16	110	P04004	P04004 [399-421]	P04004 3xPhospho [S403(81.9); S406(99); S407(99.7)]	0	2893.07	3.5244e+06	5.37456e+06	5.25276e+06	5.23225e+06	4.02995e+06	1.81923e+06	1.83571e+06	233322	2.78945e+06	2.1668e+06	High	2.45e-05	1.17e-07	5.59	128.87	-1.27579	Down
High	[R].VRESDEETQIK.[V]	1xPhospho [S4(100)]	0.0429553	0.00186399	1	1	1	4	P04114	P04114 [4045-4055]	P04114 1xPhospho [S4048(100)]	1	1413.63	136219	202225	123844	84419.4	359372	54639.4	27366.4	97513.1	77888.9	121685	High	9.59e-05	0.001147	3.42	21.13	-1.18115	Down
High	[K].ECCEKPLLEKSHCIAEVENDEMPADLPSLAADFVESK.[D]	3xCarbamidomethyl [C2; C3; C13]; 1xDeamidated [N19]; 1xOxidation [M22]; 1xPhospho [S11(100)]	0.0626939	0.00186399	1	2	1	17	P02768-1	P02768-1 [301-337]	P02768-1 1xPhospho [S311(100)]	1	4357.89	8.95601e+06	6.69892e+06	8.84678e+06	1.28639e+07	5.59975e+06	6.35411e+06	5.07123e+06	2.25488e+06	794359	4.04908e+06	High	0.000325	0.002062	4.62	97.46	-1.14561	Down
High	[R].TNTNVNCPIECFMPLDVQADREDSRE.[-]	2xCarbamidomethyl [C7; C11]; 2xDeamidated [N4; N6]; 1xOxidation [M13]; 1xPhospho [S24(100)]	0.0109439	0.000652	1	14	1	28	P02751	P02751 [2361-2386]	P02751 1xPhospho [S2384(100)]	2	3208.29	4.23937e+06	7.06734e+06	7.28324e+06	7.61075e+06	3.53566e+06	3.00806e+06	1.45837e+06	1.24893e+07	6.72695e+06	1.62717e+06	High	2.45e-05	0.000138	6.95	80.6	-1.12029	Down
High	[R].SCYSLANQLELNPDFSRPNR.[K]	1xCarbamidomethyl [C2]; 3xPhospho [S1(96.7); S4(92.6); Y/S]	0.255604	0.00849592	1	3	2	3	P35573-1	P35573-1 [171-190]	P35573-1 3xPhospho [S171(96.7); S174(90.6); S186(100)]	0	2621.03	535936	403186	328293	136474	472071	158329	172181	328192	176873	177104	High	0.000849	0.02761	3.8	43.97	-1.05289	Stable
High	[R].ATWLSLFSSEESNLGANNYDDYR.[M]	2xDeamidated [N17; N]; 2xPhospho [S5(96.4); S9(83.1)]	5.03e-05	0.000652	1	1	12	39	P04004	P04004 [399-421]	P04004 2xPhospho [S403(96.4); S407(83.1)]	0	2814.09	1.97002e+06	2.29913e+06	811697	1.34532e+06	1.28178e+06	360933	783483	1.41691e+06	665832	696457	High	2.45e-05	3.38e-08	5.12	119.26	-0.948976	Stable
High	[R].AYLLPAPPAPGNASESEEDRSAGSVESPSVSSTHR.[V]	1xDeamidated [N12]; 1xPhospho [S/Y/T]	4.04e-05	0.000652	1	1	3	30	P17936	P17936 [125-159]	NA	1	3633.63	7.36336e+06	5.12801e+06	6.46411e+06	1.0169e+07	4.37193e+06	4.75822e+06	4.95841e+06	2.45045e+06	1.47653e+06	4.08972e+06	High	2.45e-05	2.41e-08	6.63	65.32	-0.84944	Stable
High	[K].ENTVTNDWIPEGEEDDDYLDLEK.[I]	2xDeamidated [N2; N6]; 1xPhospho [T3(96.1)]	0.00129014	0.000652	1	1	3	54	P05546	P05546 [62-84]	P05546 1xPhospho [T64(96.1)]	0	2821.11	2.04875e+07	1.27741e+07	2.23097e+07	6.86263e+06	1.57798e+07	7.11354e+06	2.40823e+07	1.10379e+07	9.20384e+06	4.5137e+06	High	2.45e-05	5.06e-06	4.45	90.49	-0.778432	Stable
High	[K].KVIESEEITEVK.[D]	1xPhospho [S5(100)]	0.00460218	0.000652	1	1	1	6	Q92954-6	Q92954-6 [147-158]	Q92954-6 1xPhospho [S151(100)]	1	1483.73	489846	675325	459555	488233	491862	337802	293730	280629	174236	354111	High	2.45e-05	3.62e-05	3.9	42.23	-0.744197	Stable
High	[K].ENTVTNDWIPEGEEDDDYLDLEK.[I]	1xDeamidated [N]; 1xPhospho [T3(87.8)]	0.000649	0.000652	1	1	4	104	P05546	P05546 [62-84]	P05546 1xPhospho [T64(87.8)]	0	2820.13	2.58792e+07	2.01706e+07	2.70392e+07	1.78022e+07	2.48008e+07	1.62404e+06	1.57533e+07	2.7244e+07	1.367e+07	1.43048e+07	High	2.45e-05	1.76e-06	4.61	93.72	-0.715486	Stable
High	[K].SHCIAEVENDEMPADLPSLAADFVESKDVCK.[N]	2xCarbamidomethyl [C3; C30]; 1xPhospho [S26(100)]	1.93e-06	0.000652	1	2	1	17	P02768-1	P02768-1 [311-341]	P02768-1 1xPhospho [S336(100)]	1	3556.53	1.42454e+06	2.10805e+06	2.32075e+06	3.97773e+06	1.09238e+06	2.05213e+06	1.31231e+06	523915	2.34983e+06	1.14056e+06	High	2.45e-05	2.2e-10	9.44	98.96	-0.682696	Stable
High	[R].DMPASEDLQDLQK.[K]	1xPhospho [S5(100)]	0.00271798	0.000652	1	1	1	62	P49908	P49908 [262-274]	P49908 1xPhospho [S266(100)]	0	1569.65	1.35248e+07	1.08912e+07	1.09948e+07	1.29407e+07	14051649	6.3217e+06	5.19993e+06	9.15534e+06	8.88684e+06	8.20913e+06	High	2.45e-05	1.61e-05	3.35	55.28	-0.662004	Stable
High	[KR].STSGGTAALGCLVK.[D]	1xCarbamidomethyl [C11]; 1xPhospho [S3(99.9)]	0.00208302	0.000652	2	3	2	11	P01857; P01860	P01857 [17-30]; P01860 [17-30]	P01857 1xPhospho [S19(99.9)]; P01860 1xPhospho [S19(99.9)]	0	1401.64	705722	713652	633770	514948	422589	287628	279292	269377	612077	458762	High	2.45e-05	1.07e-05	3.44	58.62	-0.650635	Stable
High	[R].GDVFTMPEDEYTVYDDGEEK.[N]	1xPhospho [T5(100)]	0.000293	0.000652	1	1	1	67	P04004	P04004 [65-84]	P04004 1xPhospho [T69(100)]	0	2418.92	3.08637e+06	1.8506e+06	2.49814e+06	2.5965e+06	1.39319e+06	1.07423e+06	1.6051e+06	1.50808e+06	2.87668e+06	1.18803e+06	High	2.45e-05	5.14e-07	3.83	82.78	-0.639355	Stable
High	[R].ATWLSLFSSEESNLGANNYDDYR.[M]	2xDeamidated [N13; N17]; 1xPhospho [S9(95.3)]	0.00289718	0.000652	1	1	2	4	P04004	P04004 [399-421]	P04004 1xPhospho [S407(95.3)]	0	2734.12	99048.7	146185	120634	85400.3	64451.3	78007.6	81684.5	56733.8	55130.8	62042.8	High	2.45e-05	1.78e-05	4.32	130.52	-0.628162	Stable
High	[K].NNATVHEQVGGPSLTSDLQAQSK.[G]	2xDeamidated [N1; N2]; 1xPhospho [S22(100)]	6.6e-05	0.000652	1	1	5	77	P04004	P04004 [85-107]	P04004 1xPhospho [S106(100)]	0	2463.1	2.29227e+06	1.4765e+06	2.11691e+06	2.69363e+06	2.52823e+06	1.49594e+06	1.07111e+06	2.35044e+06	1.61789e+06	1.10224e+06	High	2.45e-05	5.12e-08	6.42	52.01	-0.614845	Stable
High	[R].ATWLSLFSSEESNLGANNYDDYR.[M]	2xPhospho [S5(85.9); S9(86)]	7.38e-06	0.000652	1	1	9	182	P04004	P04004 [399-421]	P04004 2xPhospho [S403(85.9); S407(86)]	0	2812.12	2.89955e+06	5.54035e+06	5.19259e+06	1.84542e+06	3.12647e+06	1.62924e+06	2.04584e+06	2.91597e+06	1.3006e+06	4.92212e+06	High	2.45e-05	1.75e-09	5.73	115.26	-0.612637	Stable
High	[R].ATWLSLFSSEESNLGANNYDDYR.[M]	1xDeamidated [N]; 2xPhospho [S8(96.1); S9(99.1)]	1.02e-05	0.000652	1	1	19	189	P04004	P04004 [399-421]	P04004 2xPhospho [S406(96.1); S407(99.1)]	0	2813.1	2.36198e+06	4.17689e+06	3.84914e+06	1.2798e+06	2.38976e+06	1.99014e+06	871945	3.36825e+06	1.06754e+06	1.61932e+06	High	2.45e-05	2.86e-09	5.27	118.1	-0.560643	Stable
High	[R].YITKGNLFEPVINALLDNGTR.[Y]	1xDeamidated [N6]; 1xPhospho [T20(100)]	0.170534	0.00494491	1	4	1	3	Q5MIZ7-1	Q5MIZ7-1 [608-628]	Q5MIZ7-1 1xPhospho [T627(100)]	1	2429.21	6.13872e+06	3.49668e+06	4.36606e+06	3.37962e+06	4.30492e+06	2.36732e+06	2.43047e+06	4.50254e+06	2.61778e+06	2.94847e+06	High	0.000575	0.01148	3.71	112.02	-0.545824	Stable
High	[R].ATNSTATPSSTLGTTR.[I]	1xDeamidated [N3]; 1xPhospho [S/T]	0.265071	0.00901279	1	1	1	3	Q9HC84	Q9HC84 [4802-4817]	NA	0	1646.73	832567	819341	802177	632505	574951	414621	584393	657288	510800	290344	High	0.000909	0.03008	3.43	73.71	-0.510457	Stable
High	[R].HTFMGVVSLGSPSGEVSHPR.[K]	1xPhospho [S13(100)]	8.37e-08	0.000652	1	1	4	621	P02765	P02765 [318-337]	P02765 1xPhospho [S330(100)]	0	2160.99	4.4129e+08	427834851	4.46302e+08	3.75717e+08	4.62044e+08	2.63747e+08	2.96876e+08	2.82307e+08	4.01181e+08	452553041	High	2.45e-05	1.73e-12	7.12	68.92	-0.510457	Stable
High	[R].ETTCSKESNEELTESCETK.[K]	2xCarbamidomethyl [C4; C16]; 1xDeamidated [N9]; 1xPhospho [S8(100)]	0.000241	0.000652	1	3	4	123	P01042	P01042 [325-343]	P01042 1xPhospho [S332(100)]	1	2342.89	1.51342e+06	1.69966e+06	1.17619e+06	1.85906e+06	1.87974e+06	314467	330494	1.20241e+06	4.74398e+06	1.46297e+06	High	2.45e-05	3.78e-07	6.74	25.81	-0.500218	Stable
High	[K].SEDSMSVSTLSFGVNRPTISCIFDYGNR.[Y]	1xCarbamidomethyl [C21]; 2xDeamidated [N15; N27]; 2xPhospho [T/S/Y]	0.136578	0.00226825	1	15	1	1	O75923-1	O75923-1 [1124-1151]	NA	0	3301.35	357789	442956	298303	391002	387745	253735	124361	373248	317527	227872	High	0.000456	0.007509	2.78	48.74	-0.496142	Stable
High	[R].TVQMAENFVNDPENEINR.[W]	1xDeamidated [N17]; 1xOxidation [M4]; 1xPhospho [T1(100)]	0.239436	0.00800294	1	4	1	2	A4UGR9	A4UGR9 [3143-3160]	A4UGR9 1xPhospho [T3143(100)]	0	2216.92	1.42833e+06	2.45676e+06	1.48357e+06	1.15137e+06	507364	1.68854e+06	833194	397341	477003	4.09234e+06	High	0.000791	0.02358	4.14	42.82	-0.465938	Stable
High	[K].CDSSPDSAEDVRK.[V]	1xCarbamidomethyl [C1]; 1xPhospho [S7(100)]	0.000462	0.000652	1	1	1	223	P02765	P02765 [132-144]	P02765 1xPhospho [S138(100)]	1	1545.59	1.25739e+06	1.64285e+06	932875	1.72264e+06	2.32214e+06	350257	930267	675170	2.06443e+06	2.35003e+06	High	2.45e-05	1.03e-06	3.83	17.02	-0.465938	Stable
High	[R].EPATLKDSLEQDLNNMNK.[F]	1xPhospho [S8(100)]	0.0467878	0.00186399	1	1	1	3	Q6Q788	Q6Q788 [52-69]	Q6Q788 1xPhospho [S59(100)]	1	2139.96	590948	523878	611652	242923	604794	512831	390659	391743	176806	599277	High	0.00012	0.001314	3.09	69.5	-0.41889	Stable
High	[R].GDVFTMPEDEYTVYDDGEEKNNATVHEQVGGPSLTSDLQAQSK.[G]	2xDeamidated [N21; N22]; 1xPhospho [T5(100)]	0.000275	0.000652	1	1	1	15	P04004	P04004 [65-107]	P04004 1xPhospho [T69(100)]	1	4783.04	1.83041e+06	2.36848e+06	3.14704e+06	1.94576e+06	1.85372e+06	1.38848e+06	1.28877e+06	1.67715e+06	2.4502e+06	1.65033e+06	High	2.45e-05	4.65e-07	7.18	85.37	-0.416962	Stable
High	[K].ATEDEGSEQKIPEATNR.[R]	1xDeamidated [N16]; 1xPhospho [S7(100)]	0.16905	0.00494491	1	1	1	9	P01008	P01008 [62-78]	P01008 1xPhospho [S68(100)]	1	1955.82	97065.4	102542	100672	101977	121976	50353.6	34715.8	77381.9	115152	142643	High	0.000575	0.01131	3.7	28.72	-0.397828	Stable
High	[R].AYLLPAPPAPGNASESEEDR.[S]	1xDeamidated [N12]; 1xPhospho [S16(100)]	0.000197	0.000652	1	1	3	42	P17936	P17936 [125-144]	P17936 1xPhospho [S140(100)]	0	2164.94	5.26981e+06	4.97754e+06	4.40389e+06	1.33077e+07	4.82846e+06	7.22246e+06	3.36842e+06	2.50179e+06	5.22433e+06	6.00799e+06	High	2.45e-05	2.77e-07	6.89	68.78	-0.386468	Stable
High	[K].FSVVYAKCDSSPDSAEDVR.[K]	1xCarbamidomethyl [C8]; 1xPhospho [S14(100)]	3.97e-06	0.000652	1	1	1	20	P02765	P02765 [125-143]	P02765 1xPhospho [S138(100)]	1	2211.93	1.34635e+06	813000	1.07741e+06	1.43868e+06	630573	1.70781e+06	969761	539513	622603	791463	High	2.45e-05	6.67e-10	6.28	48.73	-0.384584	Stable
High	[R].ETTCSKESNEELTESCETK.[K]	2xCarbamidomethyl [C4; C16]; 1xPhospho [S8(100)]	5.45e-05	0.000652	1	3	4	386	P01042	P01042 [325-343]	P01042 1xPhospho [S332(100)]	1	2341.9	1.31885e+07	1.27918e+07	9.76053e+06	1.3119e+07	1.48073e+07	5.89278e+06	5.21163e+06	1.00544e+07	1.8348e+07	1.80922e+07	High	2.45e-05	3.81e-08	6.68	24.13	-0.384584	Stable
High	[R].YKVDYESQSTDTQNFSSESK.[R]	1xDeamidated [N14]; 2xPhospho [S7(99.4); T12(93.9)]	0.182018	0.00494491	1	2	2	2	P17936	P17936 [186-205]	P17936 2xPhospho [S192(99.4); T197(93.9)]	1	2503.94	170197	114331	147844	221512	161794	81365.7	109846	139384	173003	124275	High	0.000613	0.01305	2.63	40.5	-0.380822	Stable
High	[R].ATWLSLFSSEESNLGANNYDDYR.[M]	3xPhospho [S5(83.1); S8(99.8); S9(99.7)]	7.5e-05	0.000652	1	1	9	218	P04004	P04004 [399-421]	P04004 3xPhospho [S403(83.1); S406(99.8); S407(99.7)]	0	2892.08	3.82308e+06	3.87239e+06	5.07528e+06	5.12921e+06	1.13953e+07	3.40478e+06	3.9697e+06	4.38953e+06	2.93563e+06	4.95434e+06	High	2.45e-05	6.26e-08	4.75	130.57	-0.354759	Stable
High	[K].LPTDSELAPR.[S]	1xPhospho [S5(100)]	0.027549	0.000652	1	1	2	10	P49908	P49908 [289-298]	P49908 1xPhospho [S293(100)]	0	1178.55	179902	323997	220635	307040	336499	242851	78303.2	136936	537524	433864	High	2.45e-05	0.000578	3.1	45.52	-0.33825	Stable
High	[R].ETTCSKESNEELTESCETKK.[L]	2xCarbamidomethyl [C4; C16]; 1xPhospho [S8(100)]	0.00104267	0.000652	1	3	2	42	P01042	P01042 [325-344]	P01042 1xPhospho [S332(100)]	2	2470	428566	286293	285123	199678	564843	98006.4	68006.9	339126	414405	480103	High	2.45e-05	3.65e-06	4.83	21.87	-0.33825	Stable
High	[K].EEVQNLTSVLNELQEEIGAYDYDELQSR.[V]	2xDeamidated [N5; N11]; 1xPhospho [T7(82.4)]	0.000262	0.000652	1	3	2	3	Q99784	Q99784 [183-210]	Q99784 1xPhospho [T189(82.4)]	0	3366.48	275786	274077	275957	343332	489534	189030	249562	324097	448389	217845	High	2.45e-05	4.33e-07	4.57	117.3	-0.330973	Stable
High	[K].KQLGAGSIEECAAK.[C]	1xCarbamidomethyl [C11]; 1xPhospho [S7(100)]	0.00557322	0.000652	1	1	1	8	P00747	P00747 [39-52]	P00747 1xPhospho [S45(100)]	1	1541.7	132184	79554.7	165512	143307	311161	71822.7	30435.3	124559	207099	247927	High	2.45e-05	4.88e-05	3.35	32.38	-0.327348	Stable
High	[R].GDVFTMPEDEYTVYDDGEEKNNATVHEQVGGPSLTSDLQAQSK.[G]	1xDeamidated [N22]; 1xOxidation [M6]; 2xPhospho [T5(88.4); T12(75.6)]	0.071865	0.00226825	1	1	2	9	P04004	P04004 [65-107]	P04004 2xPhospho [T69(88.4); T76(75.6)]	1	4878.02	434942	2.94188e+06	837350	1.98821e+06	2.69091e+06	1.32136e+06	647915	1.59982e+06	2.92274e+06	1.05182e+06	High	0.00039	0.002561	4.18	82.28	-0.312939	Stable
High	[K].GPSVFPLAPSSK.[S]	1xPhospho [S11(91.3)]	0.00350875	0.000652	1	2	4	18	P01857	P01857 [5-16]	P01857 1xPhospho [S15(91.3)]	0	1266.61	607512	2.01183e+06	1.91156e+06	1.3577e+06	968132	919792	654669	853216	1.67082e+06	1.33485e+06	High	2.45e-05	2.39e-05	3.83	67.25	-0.268817	Stable
High	[K].CDSSPDSAEDVR.[K]	1xCarbamidomethyl [C1]; 1xPhospho [S7(100)]	3.52e-05	0.000652	1	1	1	281	P02765	P02765 [132-143]	P02765 1xPhospho [S138(100)]	0	1417.49	1.06731e+06	1.45212e+06	1.10488e+06	1.8403e+06	2.04429e+06	562335	1.4288e+06	637674	2.63177e+06	1.70191e+06	High	2.45e-05	1.95e-08	3.56	19.25	-0.263612	Stable
High	[R].GDVFTMPEDEYTVYDDGEEKNNATVHEQVGGPSLTSDLQAQSK.[G]	1xDeamidated [N]; 2xPhospho [T5(91.2); T12(83.7)]	0.0376584	0.0013014	1	1	4	50	P04004	P04004 [65-107]	P04004 2xPhospho [T69(91.2); T76(83.7)]	1	4862.02	5.56854e+06	9.73272e+06	9.84135e+06	4.05386e+06	6.13164e+06	7.02573e+06	4.69367e+06	5.87153e+06	6.60254e+06	4.67802e+06	High	4.87e-05	0.000938	3.75	93.04	-0.251539	Stable
High	[K].AEVLDMADNAFDDEYLKCTDR.[M]	1xCarbamidomethyl [C18]; 2xPhospho [Y15(100); T19(100)]	0.185187	0.00494491	1	3	1	2	Q13508	Q13508 [26-46]	Q13508 2xPhospho [Y40(100); T44(100)]	1	2651.01	453385	506846	498197	367508	427929	281411	380922	415632	367156	549654	High	0.000613	0.01352	3.45	60.08	-0.251539	Stable
High	[R].YKVDYESQSTDTQNFSSESK.[R]	1xPhospho [S/Y/T]	0.00129014	0.000652	1	2	2	3	P17936	P17936 [186-205]	NA	1	2422.99	25026.4	21960.3	30390.2	23931	41306.5	25958.9	28387.1	39486.2	17756.5	15862.4	High	2.45e-05	5.05e-06	3.9	1.73	-0.227692	Stable
High	[R].VPEARPNSMVVEHPEFLK.[A]	1xPhospho [S8(100)]	0.0966444	0.00226825	1	1	1	1	P06396	P06396 [44-61]	P06396 1xPhospho [S51(100)]	0	2159.04	192023	112757	194785	260493	248091	278753	166663	149060	206739	121962	High	0.000456	0.004132	2.95	63.25	-0.224317	Stable
High	[R].AYLLPAPPAPGNASESEEDR.[S]	1xPhospho [S16(89.1)]	0.0130334	0.000652	1	1	1	1	P17936	P17936 [125-144]	P17936 1xPhospho [S140(89.1)]	0	2163.96	291339	359855	257451	307833	235296	220761	449086	125864	208380	404163	High	2.45e-05	0.000181	4.3	66.92	-0.222633	Stable
High	[K].GGETAQSADPQWEQLNNK.[N]	1xPhospho [S7(100)]	0.00059	0.000652	1	1	3	24	P05546	P05546 [31-48]	P05546 1xPhospho [S37(100)]	0	2052.87	3.02244e+06	3.70198e+06	4.31688e+06	2.77234e+06	336208	2.5533e+06	2.38456e+06	6.45668e+06	2.61483e+06	1.41934e+06	High	2.45e-05	1.52e-06	6.12	42.4	-0.217591	Stable
High	[R].HTFMGVVSLGSPSGEVSHPR.[K]	2xPhospho [S11(100); S13(100)]	0.000508	0.000652	1	1	2	19	P02765	P02765 [318-337]	P02765 2xPhospho [S328(100); S330(100)]	0	2240.96	898284	322158	968055	1.32291e+06	810481	730510	719352	498816	1.05172e+06	834409	High	2.45e-05	1.21e-06	6.69	81.14	-0.21424	Stable
High	[K].GGETAQSADPQWEQLNNK.[N]	1xDeamidated [N16]; 1xPhospho [S7(100)]	0.00370046	0.000652	1	1	3	18	P05546	P05546 [31-48]	P05546 1xPhospho [S37(100)]	0	2053.85	777146	1.63583e+06	1.33925e+06	1.4739e+06	563819	1.15981e+06	1.27381e+06	2.41934e+06	284893	684011	High	2.45e-05	2.58e-05	4.82	43.88	-0.207561	Stable
High	[R].DMPASEDLQDLQK.[K]	1xOxidation [M2]; 1xPhospho [S5(100)]	0.00176619	0.000652	1	1	1	27	P49908	P49908 [262-274]	P49908 1xPhospho [S266(100)]	0	1585.65	1.28575e+06	1.48834e+06	1.09621e+06	969717	1.36228e+06	952481	690111	876940	2.63619e+06	2.61222e+06	High	2.45e-05	8.23e-06	2.96	42.07	-0.202572	Stable
High	[K].SHCIAEVENDEMPADLPSLAADFVESK.[D]	1xCarbamidomethyl [C3]; 1xOxidation [M12]; 1xPhospho [S18(100)]	0.000249	0.000652	1	2	2	4	P02768-1	P02768-1 [311-337]	P02768-1 1xPhospho [S328(100)]	0	3070.31	1.56653e+07	1.71165e+06	2.20702e+06	1.42139e+06	2.18878e+06	1.90779e+06	1.94077e+06	2.21921e+06	861093	1.69021e+06	High	2.45e-05	3.98e-07	6.58	99.41	-0.1976	Stable
High	[K].EQQDSPGNKDFLQSLK.[G]	1xPhospho [S5(100)]	0.00378004	0.000652	1	2	1	21	P08697-1	P08697-1 [446-461]	P08697-1 1xPhospho [S450(100)]	1	1913.86	1.09919e+06	2.76096e+06	2.30016e+06	2.25114e+06	1.68781e+06	1.79352e+06	1.22961e+06	1.97194e+06	1.9277e+06	3.07855e+06	High	2.45e-05	2.67e-05	3.81	59.28	-0.190997	Stable
High	[K].IVSSAMEPDREYHFGQAVR.[F]	1xPhospho [S4(98.6)]	0.0486997	0.00186399	1	2	1	8	P08603-1	P08603-1 [157-175]	P08603-1 1xPhospho [S160(98.6)]	1	2272.02	1.95134e+06	1.34603e+06	976296	804154	1.1336e+06	865186	741941	997197	1.2934e+06	1.29192e+06	High	0.000143	0.001398	5.19	57.26	-0.174621	Stable
High	[R].GQQVIVSYEDESSLR.[R]	2xPhospho [S7(98.8); S/Y]	0.266139	0.00952296	1	1	2	3	Q9NUJ7	Q9NUJ7 [195-209]	Q9NUJ7 2xPhospho [S201(98.8); S/Y]	0	1869.77	270833	320706	274789	172259	150305	155995	233259	183274	152790	421530	High	0.00093	0.03026	2.63	41.61	-0.172994	Stable
High	[R].IPIEDGSGEVVLSR.[K]	1xPhospho [S7(100)]	0.000128	0.000652	1	1	2	32	P01024	P01024 [291-304]	P01024 1xPhospho [S297(100)]	0	1550.75	845452	633703	1.13648e+06	964987	1.04872e+06	568181	716674	1.39892e+06	674353	1.58831e+06	High	2.45e-05	1.43e-07	4.71	62.78	-0.15682	Stable
High	[K].SHCIAEVENDEMPADLPSLAADFVESKDVCK.[N]	2xCarbamidomethyl [C3; C30]; 1xDeamidated [N9]; 1xPhospho [S26(100)]	6.77e-06	0.000652	1	2	1	11	P02768-1	P02768-1 [311-341]	P02768-1 1xPhospho [S336(100)]	1	3557.52	2.26595e+06	1.06678e+06	776000	912836	1.58353e+06	953808	1.26476e+06	1.93372e+06	697796	984780	High	2.45e-05	1.53e-09	9.55	98.94	-0.153607	Stable
High	[R].IYISGMAPRPSLAK.[K]	1xPhospho [S11(100)]	0.000398	0.000652	1	1	1	16	P04004	P04004 [354-367]	P04004 1xPhospho [S364(100)]	0	1583.8	438918	2.09667e+06	419485	302548	431509	413386	393614	326835	346572	514632	High	2.45e-05	8.25e-07	4.82	58.97	-0.132894	Stable
High	[R].FIANSQEPEIR.[L]	1xPhospho [S5(100)]	0.0157603	0.000652	1	2	1	18	Q9BUN1	Q9BUN1 [139-149]	Q9BUN1 1xPhospho [S143(100)]	0	1383.63	426106	287252	447697	514682	805062	479980	200899	311884	693643	655681	High	2.45e-05	0.000243	2.74	44.63	-0.100051	Stable
High	[K].SASDLTWDNLK.[G]	1xPhospho [S1(99)]	0.0511917	0.00186399	1	1	1	1	P02787	P02787 [454-464]	P02787 1xPhospho [S454(99)]	0	1329.57	162096	157517	94792.2	129608	140020	114002	121417	129223	145912	198262	High	0.000213	0.001514	2.92	64.81	-0.093879	Stable
High	[K].ELHHLQEQNVSNAFLDK.[G]	1xPhospho [S11(100)]	0.0477348	0.00186399	1	1	1	5	P00450	P00450 [754-770]	P00450 1xPhospho [S764(100)]	0	2101.97	396113	292625	111939	410385	272859	110342	217098	196283	394941	386114	High	0.00012	0.001358	4.99	52.1	-0.0877334	Stable
High	[R].ETTCSKESNEELTESCETKK.[L]	2xCarbamidomethyl [C4; C16]; 1xDeamidated [N9]; 1xPhospho [S8(100)]	0.0181631	0.000652	1	3	1	6	P01042	P01042 [325-344]	P01042 1xPhospho [S332(100)]	2	2470.98	189016	242218	190835	129492	429496	137998	59299.7	229969	298284	229642	High	2.45e-05	0.000302	3.31	21.86	-0.077041	Stable
High	[K].TSESGELHGLTTEEEFVEGIYK.[V]	1xPhospho [S4(97.8)]	2.18e-05	0.000652	1	1	2	45	P02766	P02766 [69-90]	P02766 1xPhospho [S72(97.8)]	0	2535.12	1.21347e+07	9.05595e+06	7.39293e+06	9.17439e+06	7.50603e+06	8.8471e+06	8.38012e+06	4.42115e+06	8.15512e+06	1.21971e+07	High	2.45e-05	9.29e-09	7.63	94.04	-0.0528949	Stable
High	[K].ENTVTNDWIPEGEEDDDYLDLEK.[I]	1xPhospho [T3(99.3)]	0.000402	0.000652	1	1	3	145	P05546	P05546 [62-84]	P05546 1xPhospho [T64(99.3)]	0	2819.15	3.3215e+07	4.8186e+07	3.59233e+07	1.88664e+07	2.10301e+07	1.85365e+07	2.97658e+07	3.71226e+07	30356767	3.99993e+07	High	2.45e-05	8.34e-07	4.24	94.08	-0.0247367	Stable
High	[K].GPSVFPLAPCSR.[S]	1xCarbamidomethyl [C10]; 1xPhospho [S11(100)]	0.0467878	0.00186399	2	3	1	4	P01859; P01860	P01859 [5-16]; P01860 [5-16]	P01859 1xPhospho [S15(100)]; P01860 1xPhospho [S15(100)]	0	1367.62	919820	535779	475006	611463	601745	848867	288840	419482	669357	912392	High	0.00012	0.001316	3.91	69.55	-0.011588	Stable
High	[K].EDIPPADLSDQVPDTESETR.[I]	1xPhospho [S9(100)]	8.38e-06	0.000652	1	1	2	69	P01024	P01024 [960-979]	P01024 1xPhospho [S968(100)]	0	2293.97	1.00494e+06	2.18024e+06	2.50055e+06	1.13667e+06	3.74533e+06	2.15202e+06	2.17065e+06	1.47699e+06	1.49465e+06	3.03575e+06	High	2.45e-05	2.13e-09	5.43	57.27	-0.00578235	Stable
High	[K].SKEQLTPLIK.[K]	1xPhospho [S1(100)]	0.0739828	0.00226825	1	1	2	34	P02652	P02652 [68-77]	P02652 1xPhospho [S68(100)]	1	1236.66	1.64835e+07	9.05547e+06	1.22874e+07	1.1537e+07	6.25167e+06	1.06462e+07	1.27897e+07	1.15492e+07	7.05815e+06	1.18114e+07	High	0.000411	0.002676	3	48.45	0.00144197	Stable
High	[K].AEQCCEETASSISLHGK.[G]	2xCarbamidomethyl [C4; C5]; 1xPhospho [S10(92.5)]	0.000379	0.000652	1	1	2	37	P02748	P02748 [251-267]	P02748 1xPhospho [S260(92.5)]	0	1986.79	187521	823078	737541	321517	1.23208e+06	323079	146729	544434	1.54594e+06	942923	High	2.45e-05	7.64e-07	4.17	33.24	0.0071955	Stable
High	[R].IHWESASLLRSEETKENEGFTVTAEGK.[G]	1xPhospho [S/T]	0.0137408	0.000652	1	1	2	14	P01024	P01024 [1311-1337]	NA	2	3128.46	1.90043e+06	451965	1.73574e+06	231085	1.93324e+06	1.96535e+06	816379	1433510	1.14916e+06	1.63065e+06	High	2.45e-05	0.000197	4.58	72.07	0.0243197	Stable
High	[R].IHWESASLLRSEETK.[E]	1xPhospho [S11(100)]	0.00135346	0.000652	1	1	2	19	P01024	P01024 [1311-1325]	P01024 1xPhospho [S1321(100)]	1	1865.88	4.76301e+06	7.02856e+06	7.67059e+06	3.92656e+06	8.28759e+06	6.85115e+06	4.68553e+06	7.82422e+06	4.72194e+06	1.29425e+07	High	2.45e-05	5.47e-06	4.67	58.1	0.0285692	Stable
High	[K].KVPQVSTPTLVEVSR.[N]	1xPhospho [T9(94.7)]	0.000371	0.000652	1	3	5	81	P02768-1	P02768-1 [438-452]	P02768-1 1xPhospho [T446(94.7)]	1	1719.9	6.71413e+06	8.22073e+06	7.97125e+06	9.53721e+06	3.51861e+06	8.06044e+06	6.71551e+06	7.79005e+06	9.49304e+06	8.40245e+06	High	2.45e-05	7.41e-07	4.52	60.4	0.0313952	Stable
High	[R].GEVQAMLGQSTEELR.[V]	1xOxidation [M6]; 1xPhospho [S10(100)]	0.000484	0.000652	1	1	1	27	P02649	P02649 [138-152]	P02649 1xPhospho [S147(100)]	0	1743.76	658378	688952	527853	760494	727829	502810	541459	854628	691024	845180	High	2.45e-05	1.12e-06	5.08	47.38	0.0370307	Stable
High	[K].SHCIAEVENDEMPADLPSLAADFVESK.[D]	1xCarbamidomethyl [C3]; 1xDeamidated [N9]; 1xPhospho [S18(100)]	9.09e-05	0.000652	1	2	2	12	P02768-1	P02768-1 [311-337]	P02768-1 1xPhospho [S328(100)]	0	3055.29	523765	574328	731566	634236	551526	577073	544801	620454	682691	655832	High	2.45e-05	8.4e-08	7.96	107.16	0.0565835	Stable
High	[R].LLSLGAGEFKSQEHAK.[H]	1xPhospho [S11(100)]	0.000155	0.000652	1	1	1	24	P12259	P12259 [849-864]	P12259 1xPhospho [S859(100)]	1	1794.88	5.79917e+06	3.04438e+06	3.9528e+06	2.80339e+06	4.25872e+06	4.20743e+06	2.41042e+06	2.79182e+06	6.03384e+06	7.22172e+06	High	2.45e-05	1.92e-07	5.19	52.2	0.0565835	Stable
High	[R].LSLTDPLVAER.[A]	1xPhospho [S2(100)]	0.0341833	0.000652	1	2	1	3	P13224	P13224 [190-200]	P13224 1xPhospho [S191(100)]	0	1293.65	277493	497188	161265	593823	281060	563188	618387	333506	117248	228253	High	2.45e-05	0.000805	2.64	79.21	0.0579701	Stable
High	[K].IYHLPDAESDEDEDFKEQTR.[L]	1xPhospho [S9(100)]	0.00100452	0.000652	1	3	1	6	Q15019	Q15019 [210-229]	Q15019 1xPhospho [S218(100)]	1	2517.05	361656	251113	186047	204900	242843	206050	318683	311060	261785	166638	High	2.45e-05	3.45e-06	4.7	54.3	0.0593553	Stable
High	[R].AFQYHSKEQQCVIMAENR.[K]	1xCarbamidomethyl [C11]; 1xPhospho [S6(100)]	5.93e-05	0.000652	1	2	1	34	P00747	P00747 [63-80]	P00747 1xPhospho [S68(100)]	1	2319	776299	554282	451089	430541	422162	537355	639213	448992	671470	376886	High	2.45e-05	4.36e-08	5.49	44.23	0.0607392	Stable
High	[R].GEVQAMLGQSTEELR.[V]	1xPhospho [S10(92.7)]	0.000332	0.000652	1	1	3	68	P02649	P02649 [138-152]	P02649 1xPhospho [S147(92.7)]	0	1727.77	4.57525e+06	1.07389e+06	4.13787e+06	5.17154e+06	4.94496e+06	4.54731e+06	2.69343e+06	5.45186e+06	3.73371e+06	5.19238e+06	High	2.45e-05	6.23e-07	5.98	62.21	0.0703893	Stable
High	[R].GDVFTMPEDEYTVYDDGEEKNNATVHEQVGGPSLTSDLQAQSK.[G]	2xDeamidated [N21; N22]; 2xPhospho [T5(99.1); T12(96.9)]	0.00368083	0.000652	1	1	2	128	P04004	P04004 [65-107]	P04004 2xPhospho [T69(99.1); T76(96.9)]	1	4863.01	1.73561e+07	1.20971e+07	1.25294e+07	1.24036e+07	1.00174e+07	8.3408e+06	8.33632e+06	2.03189e+07	1.31598e+07	1.70208e+07	High	2.45e-05	2.57e-05	5.45	92.63	0.0703893	Stable
High	[R].GSVQYLPDLDDKNSQEK.[G]	1xPhospho [S14(100)]	0.00534111	0.000652	1	2	1	46	Q9UGM5-1	Q9UGM5-1 [302-318]	Q9UGM5-1 1xPhospho [S315(100)]	1	2015.9	9.2583e+06	4.70739e+06	2.60905e+06	4.62872e+06	2.52761e+06	4.55779e+06	4.08292e+06	2.68154e+06	8756478	5.67243e+06	High	2.45e-05	4.56e-05	5.95	55.85	0.0854247	Stable
High	[K].NSVLNSSTAEHSSPYSEDPIEDPLQPDVTGIR.[L]	2xDeamidated [N1; N5]; 1xPhospho [S16(97.4)]	0.000474	0.000652	1	1	3	7	P12259	P12259 [817-848]	P12259 1xPhospho [S832(97.4)]	0	3536.56	802647	607889	656847	606811	708192	778474	497463	790141	517143	861045	High	2.45e-05	1.08e-06	5.99	86.64	0.10165	Stable
High	[K].NQQPVLPAGLQVPKTVVSSWNR.[K]	2xDeamidated [N1; N21]; 1xPhospho [T15(75.5)]	0.185187	0.00494491	1	2	1	1	Q01780	Q01780 [137-158]	Q01780 1xPhospho [T151(75.5)]	1	2500.26	608782	645125	680658	699408	606046	1.02785e+06	889849	657765	624710	669953	High	0.000613	0.01359	2.86	94.66	0.117695	Stable
High	[K].IPKPEASFSPR.[R]	1xPhospho [S7(93.8)]	0.119141	0.00226825	1	1	2	4	Q14624-1	Q14624-1 [634-644]	Q14624-1 1xPhospho [S640(93.8)]	0	1308.63	149403	120987	158511	143667	104582	158023	114549	172770	256914	100601	High	0.000456	0.005888	2.97	41.05	0.130931	Stable
High	[K].EGYYGYTGAFR.[C]	1xPhospho [Y/T]	0.211335	0.006474	1	1	1	1	P02787	P02787 [531-541]	NA	0	1363.54	103199	113486	132051	142605	100174	82679.3	145075	133154	114240	168669	High	0.000711	0.01794	1.66	48.74	0.146655	Stable
High	[K].YICENQDSISSKLK.[E]	1xCarbamidomethyl [C3]; 1xPhospho [S11(99.9)]	0.000457	0.000652	1	2	2	23	P02768-1	P02768-1 [287-300]	P02768-1 1xPhospho [S297(99.9)]	1	1764.79	1.15463e+06	1.73657e+06	1.72898e+06	1.39165e+06	1.11123e+06	1.44833e+06	1.17416e+06	1.55732e+06	1.88113e+06	2.00425e+06	High	2.45e-05	1.02e-06	5.03	44.32	0.16221	Stable
High	[K].ATEDEGSEQKIPEATNR.[R]	1xPhospho [S7(100)]	0.000367	0.000652	1	1	1	109	P01008	P01008 [62-78]	P01008 1xPhospho [S68(100)]	1	1954.84	1.01693e+06	1.47003e+06	1.05127e+06	1.27198e+06	1.70242e+06	1.15265e+06	527950	1.44471e+06	2.83035e+06	3.03089e+06	High	2.45e-05	7.24e-07	6.05	26.2	0.183963	Stable
High	[R].EFHSHEFHSHEDMLVVDPK.[S]	2xPhospho [S4(100); S9(100)]	0.101289	0.00226825	1	5	1	1	P10451-1	P10451-1 [272-290]	P10451-1 2xPhospho [S275(100); S280(100)]	0	2479.98	282384	338289	246603	262178	275945	399047	418151	103005	257525	314876	High	0.000456	0.004453	4.9	52.66	0.190299	Stable
High	[R].LGPLSAEGTTGLAPAGQTSEESRPR.[L]	1xPhospho [S19(96.3)]	8.48e-05	0.000652	1	5	3	13	P22105	P22105 [3631-3655]	P22105 1xPhospho [S3649(96.3)]	0	2562.22	2.06077e+06	1.91515e+06	2.69453e+06	4.49819e+06	1.83437e+06	3.25229e+06	2.7601e+06	2.38977e+06	2.33765e+06	2.0974e+06	High	2.45e-05	7.56e-08	6.07	57.42	0.192825	Stable
High	[R].YDYCDILECEEECMHCSGENYDGK.[I]	4xCarbamidomethyl [C4; C9; C13; C16]; 1xDeamidated [N20]; 1xPhospho [S17(100)]	0.0098945	0.000652	1	1	1	11	P00747	P00747 [173-196]	P00747 1xPhospho [S189(100)]	0	3157.05	686241	596521	538188	497214	636440	683234	617701	620722	904589	725480	High	2.45e-05	0.000118	5.43	81.06	0.205393	Stable
High	[R].SLGIMR.[R]	1xPhospho [S1(100)]	0.0691271	0.00226825	1	1	1	47	Q13103	Q13103 [182-187]	Q13103 1xPhospho [S182(100)]	0	756.347	883518	2.32248e+06	1.1574e+06	1.35223e+06	1.46727e+06	726935	150720	1.84901e+06	1.69663e+06	2.70566e+06	High	0.000368	0.002416	1.49	42.33	0.209141	Stable
High	[K].LVNEVTEFAK.[T]	1xPhospho [T6(100)]	0.216729	0.006474	1	2	1	1	P02768-1	P02768-1 [66-75]	P02768-1 1xPhospho [T71(100)]	0	1229.58	184479	228880	160421	242495	169327	196243	244702	162187	309173	214218	High	0.000711	0.01901	2.23	55.81	0.212881	Stable
High	[K].QLGAGSIEECAAK.[C]	1xCarbamidomethyl [C10]; 1xPhospho [S6(100)]	0.00215061	0.000652	1	1	1	24	P00747	P00747 [40-52]	P00747 1xPhospho [S45(100)]	0	1413.61	1.25416e+06	983870	886115	599119	1.62285e+06	1.14135e+06	426194	1.03961e+06	2.07855e+06	1.7505e+06	High	2.45e-05	1.12e-05	3.98	38.05	0.230203	Stable
High	[K].LVNEVTEFAKTCVADESAENCDK.[S]	2xCarbamidomethyl [C12; C21]; 1xDeamidated [N]; 1xPhospho [T11(82.6)]	0.0261609	0.000652	1	2	3	4	P02768-1	P02768-1 [66-88]	P02768-1 1xPhospho [T76(82.6)]	1	2710.13	198933	197781	184816	231408	243051	340402	234251	196636	201021	290531	High	2.45e-05	0.000533	3.98	62.5	0.23634	Stable
High	[R].THLAPYSDELR.[Q]	1xPhospho [S7(100)]	0.0190405	0.000652	1	1	1	26	P02647	P02647 [185-195]	P02647 1xPhospho [S191(100)]	0	1381.61	1.82459e+06	734706	1.56622e+06	1.79883e+06	814421	1.57713e+06	870416	1.9627e+06	1.53587e+06	2.6095e+06	High	2.45e-05	0.000325	2.82	46.03	0.244887	Stable
High	[K].YICENQDSISSK.[L]	1xCarbamidomethyl [C3]; 1xPhospho [S10(92.9)]	0.0218115	0.000652	1	2	3	47	P02768-1	P02768-1 [287-298]	P02768-1 1xPhospho [S296(92.9)]	0	1523.61	108552	394602	280859	232302	445395	290108	39843	316918	470960	680094	High	2.45e-05	0.000403	2.71	28.01	0.255803	Stable
High	[R].GDVFTMPEDEYTVYDDGEEK.[N]	1xOxidation [M6]; 2xPhospho [T5(100); T12(99.6)]	0.25873	0.00901279	1	1	2	19	P04004	P04004 [65-84]	P04004 2xPhospho [T69(100); T76(99.6)]	0	2514.88	653665	1.80687e+06	1.5488e+06	2.6677e+06	2.59645e+06	975572	891119	3.1919e+06	3.07653e+06	3.04487e+06	High	0.000869	0.02841	1.98	81.6	0.258217	Stable
High	[R].IHWESASLLRSEETKENEGFTVTAEGK.[G]	1xDeamidated [N17]; 1xPhospho [S/T]	0.060278	0.00186399	1	1	3	11	P01024	P01024 [1311-1337]	NA	2	3129.44	638318	680706	786887	363271	542062	527354	827232	1.15061e+06	722060	464347	High	0.000325	0.001946	5.23	71.77	0.280956	Stable
High	[R].GSVQYLPDLDDKNSQEK.[G]	1xDeamidated [N13]; 1xPhospho [S14(100)]	0.0128283	0.000652	1	2	1	24	Q9UGM5-1	Q9UGM5-1 [302-318]	Q9UGM5-1 1xPhospho [S315(100)]	1	2016.88	1.52339e+06	407571	192342	741472	674050	878416	854979	513023	828622	793554	High	2.45e-05	0.000176	5.42	57.17	0.297485	Stable
High	[R].RPCFSALEVDETYVPK.[E]	1xCarbamidomethyl [C3]; 1xPhospho [S5(100)]	0.000879	0.000652	1	3	2	38	P02768-1	P02768-1 [509-524]	P02768-1 1xPhospho [S513(100)]	0	1990.9	1.41168e+06	3.6593e+06	3.18524e+06	3.87793e+06	1.8263e+06	4.02464e+06	3.42202e+06	4.02286e+06	3.92839e+06	3.60711e+06	High	2.45e-05	2.8e-06	5.67	75.43	0.302173	Stable
High	[K].SHCIAEVENDEMPADLPSLAADFVESK.[D]	1xCarbamidomethyl [C3]; 1xPhospho [S18(100)]	1.12e-05	0.000652	1	2	2	15	P02768-1	P02768-1 [311-337]	P02768-1 1xPhospho [S328(100)]	0	3054.31	3.60691e+06	5.53711e+06	5.02363e+06	5.15993e+06	2.96408e+06	7.37377e+06	4.5648e+06	4.67017e+06	4.54264e+06	5.85936e+06	High	2.45e-05	3.31e-09	7.77	108.26	0.332278	Stable
High	[R].DIPTNSPELEETLTHTITK.[L]	1xPhospho [S6(100)]	0.0003	0.000652	1	3	2	36	P01042	P01042 [270-288]	P01042 1xPhospho [S275(100)]	0	2219.05	3.0307e+07	2.24114e+07	1.29784e+07	1.94204e+07	2.6706e+07	2.73541e+07	2.65999e+07	2.54321e+07	31901389	3.36603e+07	High	2.45e-05	5.34e-07	4.93	82.18	0.333424	Stable
High	[R].VTEPISAESGEQVER.[V]	1xPhospho [S9(100)]	0.000484	0.000652	1	3	3	125	O14791	O14791 [306-320]	O14791 1xPhospho [S314(100)]	0	1710.76	5.45816e+06	6.42311e+06	3.22884e+06	3.60209e+06	1.10302e+07	4.55599e+06	2.37232e+06	4.64596e+06	7.07436e+07	3.40749e+07	High	2.45e-05	1.11e-06	4.26	35.47	0.367371	Stable
High	[R].KDSGEDPATCAFQR.[D]	1xCarbamidomethyl [C10]; 1xPhospho [S3(100)]	0.00189273	0.000652	1	1	1	16	Q13103	Q13103 [94-107]	Q13103 1xPhospho [S96(100)]	1	1661.66	148614	364350	156297	82892.3	456274	78294.4	277707	192570	633029	451349	High	2.45e-05	9.18e-06	5.03	34.13	0.374066	Stable
High	[R].MPCAEDYLSVVLNQLCVLHEK.[T]	2xCarbamidomethyl [C3; C16]; 1xPhospho [S9(100)]	0.000606	0.000652	1	3	1	10	P02768-1	P02768-1 [470-490]	P02768-1 1xPhospho [S478(100)]	0	2598.18	571563	985934	497540	565191	352561	855843	742455	388071	1235393	589589	High	2.45e-05	1.58e-06	6.83	114.06	0.377401	Stable
High	[R].VTTVASHTSDSDVPSGVTEVVVK.[L]	1xPhospho [S11(100)]	1.2e-06	0.000652	1	5	3	59	P10909-1	P10909-1 [386-408]	P10909-1 1xPhospho [S396(100)]	0	2394.14	5.14774e+06	6.02501e+06	3.6835e+06	5.25208e+06	6.61837e+06	6.69511e+06	4.31481e+06	5.2321e+06	1.11718e+07	1.0356e+07	High	2.45e-05	1.05e-10	8.72	58.31	0.379621	Stable
High	[R].HTFMGVVSLGSPSGEVSHPR.[K]	1xOxidation [M4]; 1xPhospho [S13(100)]	2.76e-07	0.000652	1	1	4	369	P02765	P02765 [318-337]	P02765 1xPhospho [S330(100)]	0	2176.98	5.81389e+07	5.08294e+07	5.22929e+07	5.69087e+07	6.2958e+07	6.48212e+07	7.47373e+07	6.20775e+07	1.06636e+08	9.48329e+07	High	2.45e-05	1.09e-11	7.66	56.03	0.392867	Stable
High	[K].SLHTLFGDK.[L]	1xPhospho [T4(100)]	0.0655178	0.00226825	1	2	2	12	P02768-1	P02768-1 [89-97]	P02768-1 1xPhospho [T92(100)]	0	1097.5	222580	668755	376179	637630	296383	491001	392839	570115	771632	605676	High	0.000347	0.002222	2.65	56.16	0.405992	Stable
High	[K].KATEDEGSEQKIPEATNR.[R]	1xPhospho [S8(100)]	0.0576626	0.00186399	1	1	1	19	P01008	P01008 [61-78]	P01008 1xPhospho [S68(100)]	2	2082.93	134425	143978	146561	134693	160244	116537	16594.6	192810	338149	427117	High	0.000304	0.001814	3.25	24.6	0.421156	Stable
High	[K].CDSSPDSAEDVRKVCQDCPLLAPLNDTR.[V]	3xCarbamidomethyl [C1; C15; C18]; 1xDeamidated [N25]; 1xPhospho [S7(87.3)]	0.000734	0.000652	1	1	3	10	P02765	P02765 [132-159]	P02765 1xPhospho [S138(87.3)]	2	3299.4	1.19407e+06	998743	826094	432717	1.71582e+06	293719	2.50259e+06	760009	1.66525e+06	1.33832e+06	High	2.45e-05	2.12e-06	5.68	79.72	0.422233	Stable
High	[K].SQETGDLDVGGLQETDK.[I]	1xPhospho [S1(100)]	3.05e-05	0.000652	1	4	2	33	P23142	P23142 [147-163]	P23142 1xPhospho [S147(100)]	0	1871.79	840567	665322	830180	722630	676005	1.1746e+06	306141	728357	1.88541e+06	1.1383e+06	High	2.45e-05	1.56e-08	4.4	50.33	0.482332	Stable
High	[R].TNTNVNCPIECFMPLDVQADREDSRE.[-]	2xCarbamidomethyl [C7; C11]; 1xPhospho [S24(100)]	0.000151	0.000652	1	14	1	87	P02751	P02751 [2361-2386]	P02751 1xPhospho [S2384(100)]	2	3190.33	154902785	1.76961e+08	1.49925e+08	1.91749e+08	2.26248e+08	2.7752e+08	239925019	3.11783e+08	1.87632e+08	2.7345e+08	High	2.45e-05	1.84e-07	7.68	91.19	0.533065	Stable
High	[K].TCVADESAENCDK.[S]	2xCarbamidomethyl [C2; C11]; 1xPhospho [S7(100)]	0.000109	0.000652	1	2	1	28	P02768-1	P02768-1 [76-88]	P02768-1 1xPhospho [S82(100)]	0	1578.54	51220.4	118767	11943.8	125571	159202	56878.9	114215	77155.4	181827	187126	High	2.45e-05	1.12e-07	3.77	18.74	0.534062	Stable
High	[K].NNATVHEQVGGPSLTSDLQAQSK.[G]	1xDeamidated [N]; 1xPhospho [S22(100)]	1.54e-06	0.000652	1	1	8	119	P04004	P04004 [85-107]	P04004 1xPhospho [S106(100)]	0	2462.12	7.12261e+06	5.899e+06	4.77536e+06	5.76388e+06	4.53352e+06	9.40204e+06	6.61218e+06	6.231e+06	1.03757e+07	1.00882e+07	High	2.45e-05	1.55e-10	7.64	53.58	0.54498	Stable
High	[K].VIESEEITEVK.[D]	1xPhospho [S4(100)]	0.00639947	0.000652	1	1	1	24	Q92954-6	Q92954-6 [148-158]	Q92954-6 1xPhospho [S151(100)]	0	1355.63	423627	498319	217908	707663	1.90462e+06	512732	335864	918921	1.03999e+06	1.59473e+06	High	2.45e-05	6.02e-05	2.57	44.05	0.555816	Stable
High	[K].FSVVYAKCDSSPDSAEDVRK.[V]	1xCarbamidomethyl [C8]; 1xPhospho [S14(100)]	0.000860776	0.000652	1	1	2	18	P02765	P02765 [125-144]	P02765 1xPhospho [S138(100)]	2	2340.02	450491	236684	388693	173284	674348	308442	349124	870083	730881	504591	High	2.45e-05	2.71e-06	5.57	43.88	0.560715	Stable
High	[K].VPQVSTPTLVEVSR.[N]	1xPhospho [T8(100)]	0.00312122	0.000652	1	3	4	20	P02768-1	P02768-1 [439-452]	P02768-1 1xPhospho [T446(100)]	0	1591.81	1.14716e+06	468404	880118	1.26112e+06	352504	1.29853e+06	1.07084e+06	807625	1.61573e+06	1.47829e+06	High	2.45e-05	1.98e-05	3.82	65.08	0.560715	Stable
High	[K].HHSHEQHPHGHHPHAHHPHEHDTHR.[Q]	1xPhospho [S3(100)]	0.00384084	0.000652	1	1	1	54	P04196	P04196 [354-378]	P04196 1xPhospho [S356(100)]	0	3145.32	278501	97559.4	141202	192246	258128	213813	854413	324764	196185	209329	High	2.45e-05	2.75e-05	5.56	25.31	0.567545	Stable
High	[R].TPEVTCVVVDVSHEDPEVQFNWYVDGVEVHNAK.[T]	1xCarbamidomethyl [C6]; 1xPhospho [S12(77)]	0.206923	0.006474	1	1	1	1	P01859	P01859 [135-167]	P01859 1xPhospho [S146(77)]	0	3877.74	460002	440754	518845	480967	631873	512507	898412	792055	690545	735265	High	0.000711	0.01715	3.95	90.93	0.585924	Stable
High	[K].NSVLNSSTAEHSSPYSEDPIEDPLQPDVTGIR.[L]	1xDeamidated [N5]; 1xPhospho [S16(98.9)]	8.3e-05	0.000652	1	1	2	14	P12259	P12259 [817-848]	P12259 1xPhospho [S832(98.9)]	0	3535.57	508508	1.46795e+06	3.20083e+06	737825	1.45258e+06	1.8764e+06	1.53058e+06	2.20322e+06	1.1299e+06	3.94697e+06	High	2.45e-05	7.29e-08	6.65	86.41	0.601221	Stable
High	[R].GYGSAILDNYLFIVGGYR.[I]	2xPhospho [Y10(94.3); Y17(100)]	0.231664	0.00800294	1	1	1	1	Q9P2K6	Q9P2K6 [245-262]	Q9P2K6 2xPhospho [Y254(94.3); Y261(100)]	0	2137.94	414360	652035	758646	255588	911020	467514	462848	1.03993e+06	1.08906e+06	1.39586e+06	High	0.000791	0.02201	2.76	42.41	0.615416	Stable
High	[K].VFSNGADLSGVTEEAPLK.[L]	1xDeamidated [N4]; 1xPhospho [S9(99.1)]	0.000289	0.000652	1	2	3	13	P01009-1	P01009-1 [335-352]	P01009-1 1xPhospho [S343(99.1)]	0	1914.87	338619	374226	443804	262607	266662	546537	728963	407201	417607	583047	High	2.45e-05	5.04e-07	4.55	76.66	0.647084	Stable
High	[R].YDYCDILECEEECMHCSGENYDGK.[I]	4xCarbamidomethyl [C4; C9; C13; C16]; 1xPhospho [S17(100)]	3.79e-05	0.000652	1	1	1	21	P00747	P00747 [173-196]	P00747 1xPhospho [S189(100)]	0	3156.07	1.0945e+06	524191	385965	594793	731275	604914	325541	1.76282e+06	1.49417e+06	1.42451e+06	High	2.45e-05	2.17e-08	7.83	80.72	0.687956	Stable
High	[R].LVGGPMDASVEEEGVR.[R]	1xPhospho [S9(100)]	0.00153792	0.000652	1	1	1	20	P01034	P01034 [35-50]	P01034 1xPhospho [S43(100)]	0	1724.76	566526	253321	291561	403681	450101	655355	483951	598903	486960	734259	High	2.45e-05	6.63e-06	4.51	53.78	0.698663	Stable
High	[R].ENADSLQASLRPHADELK.[A]	1xPhospho [S5(100)]	0.0173251	0.000652	1	1	2	6	P06727	P06727 [170-187]	P06727 1xPhospho [S174(100)]	0	2073.96	187383	377179	289170	468992	308078	558194	312136	421999	528270	984761	High	2.45e-05	0.000281	4.87	52.12	0.736388	Stable
High	[K].ESNEELTESCETK.[K]	1xCarbamidomethyl [C10]; 1xPhospho [S2(100)]	0.000856	0.000652	1	3	2	64	P01042	P01042 [331-343]	P01042 1xPhospho [S332(100)]	0	1635.61	165614	115233	56533.5	196206	123049	238975	94397.7	90290.5	357969	284048	High	2.45e-05	2.68e-06	3.07	22.59	0.739848	Stable
High	[R].LVRPEVDVMCTAFHDNEETFLKK.[Y]	1xCarbamidomethyl [C10]; 1xPhospho [T19(100)]	0.00163066	0.000652	1	2	1	15	P02768-1	P02768-1 [139-161]	P02768-1 1xPhospho [T157(100)]	1	2858.33	1.33575e+06	2.63417e+06	2.23394e+06	2.1131e+06	854016	3.73804e+06	2.51127e+06	2.96482e+06	3.52863e+06	3.13952e+06	High	2.45e-05	7.27e-06	7.34	79.35	0.739848	Stable
High	[R].IYISGMAPRPSLAK.[K]	1xOxidation [M6]; 1xPhospho [S11(100)]	0.0701425	0.00226825	1	1	1	4	P04004	P04004 [354-367]	P04004 1xPhospho [S364(100)]	0	1599.8	266773	191221	129457	122739	84064	357162	90920.8	337787	399478	194433	High	0.00039	0.002472	3.69	48.04	0.820485	Stable
High	[R].TNTNVNCPIECFMPLDVQADREDSRE.[-]	2xCarbamidomethyl [C7; C11]; 1xOxidation [M13]; 1xPhospho [S24(100)]	0.000983	0.000652	1	14	1	130	P02751	P02751 [2361-2386]	P02751 1xPhospho [S2384(100)]	2	3206.32	4.82595e+07	7.81853e+07	6.66701e+07	8.21201e+07	8.64287e+07	153158373	1.31082e+08	1.39974e+08	91199810	131844597	High	2.45e-05	3.33e-06	7.39	77.98	0.825379	Stable
High	[R].LVRPEVDVMCTAFHDNEETFLK.[K]	1xCarbamidomethyl [C10]; 1xPhospho [T19(100)]	0.00139739	0.000652	1	2	2	6	P02768-1	P02768-1 [139-160]	P02768-1 1xPhospho [T157(100)]	0	2730.23	511511	427580	301514	314216	535915	373897	847108	1.01722e+06	772098	642779	High	2.45e-05	5.72e-06	7.45	85.76	0.852798	Stable
High	[R].AFQYHSKEQQCVIMAENR.[K]	1xCarbamidomethyl [C11]; 1xOxidation [M14]; 1xPhospho [S6(100)]	0.007546	0.000652	1	2	1	8	P00747	P00747 [63-80]	P00747 1xPhospho [S68(100)]	1	2335	415410	436565	328907	131107	425876	501175	533440	783725	1.0092e+06	754113	High	2.45e-05	7.81e-05	4.5	38.3	0.879706	Stable
High	[R].VQSTELCAGHLAGGTDSCQGDSGGPLVCFEK.[D]	3xCarbamidomethyl [C7; C18; C28]; 1xPhospho [S3(91.2)]	0.0319829	0.000652	1	1	2	3	P00747	P00747 [739-769]	P00747 1xPhospho [S741(91.2)]	0	3317.39	7.47535e+06	2.92408e+06	2.01039e+06	3.23983e+06	3.03348e+06	3.71817e+06	3.70508e+06	6.14399e+06	9086798	5.66916e+06	High	2.45e-05	0.000729	3.41	74.21	0.882056	Stable
High	[R].TNTNVNCPIECFMPLDVQADREDSR.[E]	2xCarbamidomethyl [C7; C11]; 1xDeamidated [N6]; 1xPhospho [S24(100)]	0.000663	0.000652	1	14	1	6	P02751	P02751 [2361-2385]	P02751 1xPhospho [S2384(100)]	1	3062.27	548611	447074	356433	561579	507664	950624	1.04947e+06	471427	823961	1.0908e+06	High	2.45e-05	1.81e-06	7.05	91.08	0.905351	Stable
High	[R].TNTNVNCPIECFMPLDVQADREDSRE.[-]	2xCarbamidomethyl [C7; C11]; 1xDeamidated [N]; 1xPhospho [S24(100)]	0.00124958	0.000652	1	14	2	99	P02751	P02751 [2361-2386]	P02751 1xPhospho [S2384(100)]	2	3191.31	2.12398e+07	3.87328e+07	2.20315e+07	3.19474e+07	4.95662e+07	7.67718e+07	6.12362e+07	3.90426e+07	5.6956e+07	8.90549e+07	High	2.45e-05	4.83e-06	7.86	93.91	0.93885	Stable
High	[R].VMPICLPSKNYAEVGR.[V]	1xCarbamidomethyl [C5]; 1xDeamidated [N10]; 1xPhospho [S8(100)]	0.00511865	0.000652	1	2	1	4	P00739-1	P00739-1 [204-219]	P00739-1 1xPhospho [S211(100)]	1	1914.89	219436	217335	123289	177719	206820	414768	342540	352252	509316	284326	High	2.45e-05	4.27e-05	3.38	71.73	0.946357	Stable
High	[R].SSSPELSEMLEYDR.[S]	1xPhospho [S3(97.9)]	0.00302316	0.000652	1	1	1	3	P12259	P12259 [1148-1161]	P12259 1xPhospho [S1150(97.9)]	0	1722.69	875636	728402	824203	694247	382020	1.50576e+06	945177	1.31623e+06	1.69836e+06	1.64495e+06	High	2.45e-05	1.9e-05	3.08	77.79	0.997112	Stable
High	[R].CFESFER.[G]	1xCarbamidomethyl [C1]; 1xPhospho [S4(100)]	0.111693	0.00226825	1	6	1	3	Q92954-6	Q92954-6 [74-80]	Q92954-6 1xPhospho [S77(100)]	0	1054.37	185685	134765	108392	104293	142803	253456	386372	60345.9	272984	269131	High	0.000456	0.005257	1.61	41.58	0.997834	Stable
High	[R].AETVFPDVDYVNSTEAETILDNITQSTQSFNDFTR.[V]	2xDeamidated [N22; N]; 2xPhospho [S13(82.9); T14(81.9)]	3.46e-05	0.000652	1	2	6	18	P00740	P00740 [192-226]	P00740 2xPhospho [S204(82.9); T205(81.9)]	0	4129.74	348477	263147	264276	622632	606539	705216	503435	1.85353e+06	943825	569461	High	2.45e-05	1.9e-08	5.45	123.55	1.01721	Stable
High	[K].VTYTSQEDLVEK.[K]	1xPhospho [S5(99.9)]	0.0265702	0.000652	1	1	1	4	P05156	P05156 [20-31]	P05156 1xPhospho [S24(99.9)]	0	1491.66	167762	89291.8	181764	109526	222657	317033	344636	118835	432837	368516	High	2.45e-05	0.0005464	2.4	41.25	1.01935	Stable
High	[R].VTEPISAESGEQVER.[V]	2xPhospho [S6(100); S9(100)]	0.000922	0.000652	1	3	1	32	O14791	O14791 [306-320]	O14791 2xPhospho [S311(100); S314(100)]	0	1790.72	905116	849489	292492	748092	1.86039e+06	455835	1906715	346268	4.88366e+06	3.52013e+06	High	2.45e-05	3.01e-06	4.35	37.17	1.07519	Stable
High	[K].LVTDLTKVHTECCHGDLLECADDR.[A]	3xCarbamidomethyl [C12; C13; C20]; 1xPhospho [T6(80.5)]	0.0035652	0.000652	1	2	3	5	P02768-1	P02768-1 [258-281]	P02768-1 1xPhospho [T263(80.5)]	1	2937.26	255290	226045	184829	693036	265341	851940	309558	613533	395111	651339	High	2.45e-05	2.44e-05	5.11	62.15	1.09626	Stable
High	[R].TNTNVNCPIECFMPLDVQADREDSR.[E]	2xCarbamidomethyl [C7; C11]; 1xPhospho [S24(100)]	0.00219688	0.000652	1	14	1	7	P02751	P02751 [2361-2385]	P02751 1xPhospho [S2384(100)]	1	3061.28	268727	251254	207191	350953	305901	912388	464848	524269	859170	578512	High	2.45e-05	1.15e-05	6.51	90.91	1.20289	Stable
High	[K].TCVADESAENCDKSLHTLFGDK.[L]	2xCarbamidomethyl [C2; C11]; 1xPhospho [S14(100)]	0.000101	0.000652	1	2	2	26	P02768-1	P02768-1 [76-97]	P02768-1 1xPhospho [S89(100)]	1	2577.06	573436	1.5339e+06	942102	1.57145e+06	954226	2.31549e+06	2.06158e+06	3.19699e+06	4.33194e+06	2.29787e+06	High	2.45e-05	9.86e-08	5.38	57.09	1.28629	Stable
High	[R].VVQAPKEEEEDEQEASEEKASEEEK.[A]	1xPhospho [S16(100)]	0.00633178	0.000652	1	1	1	5	Q9UK55	Q9UK55 [41-65]	Q9UK55 1xPhospho [S56(100)]	2	2956.25	77615.6	76921.9	51292.6	50140.5	86500.9	152861	169976	91322.2	205406	501079	High	2.45e-05	5.94e-05	5.66	30.87	1.40381	Up
High	[R].QGHPENRDMPASEDLQDLQK.[K]	1xDeamidated [N6]; 1xPhospho [S12(100)]	0.0177859	0.000652	1	1	1	9	P49908	P49908 [255-274]	P49908 1xPhospho [S266(100)]	1	2389.01	122308	154526	172645	149016	134715	966376	380121	147359	713544	325514	High	2.45e-05	0.000293	4.65	48.24	1.41197	Stable
High	[R].TNTNVNCPIECFMPLDVQADREDSRE.[-]	2xCarbamidomethyl [C7; C11]; 1xDeamidated [N]; 1xOxidation [M13]; 1xPhospho [S24(100)]	0.0017016	0.000652	1	14	3	116	P02751	P02751 [2361-2386]	P02751 1xPhospho [S2384(100)]	2	3207.31	9.73728e+06	8.37827e+06	7.01877e+06	1.17261e+07	9.16487e+07	4.05998e+07	2.26532e+07	2.25385e+07	6.22102e+07	1.99249e+07	High	2.45e-05	7.75e-06	7.94	76.8	1.42761	Up
High	[R].TNTNVNCPIECFMPLDVQADREDSRE.[-]	2xCarbamidomethyl [C7; C11]; 2xDeamidated [N4; N6]; 1xPhospho [S24(100)]	0.0204873	0.000652	1	14	1	26	P02751	P02751 [2361-2386]	P02751 1xPhospho [S2384(100)]	2	3192.3	1.11757e+07	420437	1.23919e+06	768780	722805	2.83569e+07	1.12696e+06	3.02523e+07	1.92425e+06	2.21535e+06	High	2.45e-05	0.000364	7.21	94.62	1.43669	Up
High	[K].GEQEHSQQKEEEEEMAVVPQGLFR.[G]	1xPhospho [S6(100)]	0.00848202	0.000652	1	1	1	2	P10645	P10645 [295-318]	P10645 1xPhospho [S300(100)]	1	2894.27	459098	680863	463742	287323	319159	1.60731e+06	1.58929e+06	1.33707e+06	1.77802e+06	1.58428e+06	High	2.45e-05	9.29e-05	4.32	78.86	1.80777	Up
High	[R].ETTCSKESNEELTESCETK.[K]	2xCarbamidomethyl [C4; C16]; 2xPhospho [S8(96.5); T/S]	0.0250989	0.000652	1	3	3	5	P01042	P01042 [325-343]	P01042 2xPhospho [S332(96.5); T/S]	1	2421.87	25570.8	23356.2	15847.9	20980	23619	116776	116445	104220	76521.9	70110.8	High	2.45e-05	0.000499	2.92	25.25	2.18713	Up
High	[K].EEEEDEQEASEEKASEEEK.[A]	2xPhospho [S10(100); S15(100)]	0.115898	0.00226825	1	1	1	3	Q9UK55	Q9UK55 [47-65]	Q9UK55 2xPhospho [S56(100); S61(100)]	1	2413.83	5854.11	8122	13932.3	15756.6	14005.6	75624.2	90068.6	32693.6	75779.8	52683.5	High	0.000456	0.005591	6.11	20.04	2.44334	Up
High	[K].EVPPPPAEESEEEDDDGLPK.[K]	1xPhospho [S10(100)]	0.00678488	0.000652	1	2	1	24	Q9H6X2	Q9H6X2 [353-372]	Q9H6X2 1xPhospho [S362(100)]	0	2258.92	123201	147012	201250	173740	603252	1.11295e+06	1.54489e+06	82142.2	1.37523e+06	1.13119e+06	High	2.45e-05	6.58e-05	3.9	46.54	2.70288	Up
High	[K].SYFEKSKEQLTPLIK.[K]	1xPhospho [S6(100)]	0.149392	0.00448364	1	1	2	5	P02652	P02652 [63-77]	P02652 1xPhospho [S68(100)]	2	1890.96	581010	396945	2.13814e+06	589342	103738	3.75003e+06	5.54705e+06	4.16985e+06	1.70227e+06	2.64139e+06	High	0.000557	0.0089	3.7	61.83	2.73422	Up
High	[R].VVQAPKEEEEDEQEASEEKASEEEK.[A]	2xPhospho [S16(100); S21(100)]	0.0599821	0.00186399	1	1	1	6	Q9UK55	Q9UK55 [41-65]	Q9UK55 2xPhospho [S56(100); S61(100)]	2	3036.21	183191	115261	71597.1	103487	287182	1.25104e+06	1.12273e+06	140976	916929	1.51686e+06	High	0.000325	0.001934	7.06	30.18	2.99186	Up
